# Supplementary material for: Transcriptome- and genome-wide systematic identification of expansin gene family and their expression in tuberous root development and stress responses in sweetpotato (Ipomoea batatas)
Source: Front Plant Sci. 2024 Jun 20;15:1412540. doi: 10.3389/fpls.2024.1412540 (PMC11223104; doi:10.3389/fpls.2024.1412540)
Supplement: Supplementary file 1 [file DataSheet_1.zip]

Archive with 10 entries (8 files):
- Data Sheet 1/
- Data Sheet 1/Supplementary files/
- Data Sheet 1/Supplementary files/Supplementary Figures.docx
- Data Sheet 1/Supplementary files/Supplementary file 1 The amino acid sequences of EXPs proteins in sweetpotato, Arabidopsis and rice.docx
- Data Sheet 1/Supplementary files/Table S1  Accession numbers of EXP genes in sweetpotato, Arabidopsis and rice.xlsx
- Data Sheet 1/Supplementary files/Table S2  Chromosomal locations, tandem and segmental duplication.xlsx
- Data Sheet 1/Supplementary files/Table S3  Orthologous genes between sweetpotato with other plant species.xlsx
- Data Sheet 1/Supplementary files/Table S4  cis-elements analysis of IbEXPs promoter sequences.xlsx
- Data Sheet 1/Supplementary files/Table S5  RNA-seq related data.xlsx
- Data Sheet 1/Supplementary files/Table S6  Specific primer sequences used for qRT-PCR analysis.xlsx
