# Supplementary material for: Transcriptome- and genome-wide systematic identification of expansin gene family and their expression in tuberous root development and stress responses in sweetpotato (Ipomoea batatas)
Source: Front Plant Sci. 2024 Jun 20;15:1412540. doi: 10.3389/fpls.2024.1412540 (PMC11223104; doi:10.3389/fpls.2024.1412540)
Supplement: Supplementary file 1 [file DataSheet_1.zip › Data Sheet 1/Supplementary files/Table S1 Accession numbers of EXP genes in sweetpotato, Arabidopsis and rice.xlsx]

## Sheet: Sheet1
Supplementary Table S1. Accession numbers of EXP genes in sweetpotato, Arabidopsis and rice.
Gene name	Gene ID	Gene name	Gene ID	Gene name	Gene ID
IbEXPA1	g1306.t1	AtEXPA1	AT1G69530	OsEXPA1	Os04g15840
IbEXPA2	g3925.t1	AtEXPA2	AT5G05290	OsEXPA2	Os01g60770
IbEXPA3	g3926.t1	AtEXPA3	AT2G37640	OsEXPA3	Os05g19570
IbEXPA4	g4923.t1	AtEXPA4	AT2G39700	OsEXPA4	Os05g39990
IbEXPA5	g9889.t1	AtEXPA5	AT3G29030	OsEXPA5	Os02g51040
IbEXPA6	g10004.t1	AtEXPA6	AT2G28950	OsEXPA6	Os03g21820
IbEXPA7	g15786.t1	AtEXPA7	AT1G12560	OsEXPA7	Os03g60720
IbEXPA8	g15816.t1	AtEXPA8	AT2G40610	OsEXPA8	Os01g14650
IbEXPA9	g15820.t1	AtEXPA9	AT5G02260	OsEXPA9	Os01g14660
IbEXPA10	g16869.t1	AtEXPA10	AT1G26770	OsEXPA10	Os04g49410
IbEXPA11	g17886.t1	AtEXPA11	AT1G20190	OsEXPA11	Os01g16770
IbEXPA12	g18537.t1	AtEXPA12	AT3G15370	OsEXPA12	Os03g06000
IbEXPA13	g18539.t1	AtEXPA13	AT3G03220	OsEXPA13	Os02g16730
IbEXPA14	g20283.t1	AtEXPA14	AT5G56320	OsEXPA14	Os02g16780
IbEXPA15	g24580.t1	AtEXPA15	AT2G03090	OsEXPA15	Os03g06020
IbEXPA16	g25447.t1	AtEXPA16	AT3G55500	OsEXPA16	Os06g41700
IbEXPA17	g25606.t1	AtEXPA17	AT4G01630	OsEXPA17	Os06g01920
IbEXPA18	g29706.t1	AtEXPA18	AT1G62980	OsEXPA18	Os03g06040
IbEXPA19	g29707.t1	ATEXPA19	AT3G29365	OsEXPA19	Os03g06050
IbEXPA20	g30029.t1	AtEXPA20	AT4G38210	OsEXPA20	Os03g06060
IbEXPA21	g33328.t1	AtEXPA21	AT5G39260	OsEXPA21	Os03g25990
IbEXPA22	g38554.t1	AtEXPA22	AT5G39270	OsEXPA22	Os02g16850
IbEXPA23	g39420.t1	AtEXPA23	AT5G39280	OsEXPA23a	Os02g16809
IbEXPA24	g39467.t1	AtEXPA24	AT5G39310	OsEXPA23b	Os02g16839
IbEXPA25	g42794.t1	AtEXPA25	AT5G39300	OsEXPA24	Os02g16800
IbEXPA26	g47278.t1	AtEXPA26	AT5G39290	OsEXPA25	Os03g06010
IbEXPA27	g53361.t1	AtEXPB1	AT2G20750	OsEXPA26	Os12g36040
IbEXPA28	g53365.t1	AtEXPB2	AT1G65680	OsEXPA27	Os10g30330
IbEXPA29	g58047.t1	AtEXPB3	AT4G28250	OsEXPA28	Os10g30340
IbEXPA30	g58048.t1	AtEXPB4	AT2G45110	OsEXPA29	Os06g50400
IbEXPA31	g58049.t1	AtEXPB5	AT3G60570	OsEXPA30	Os10g39110
IbEXPA32	g58052.t1	AtEXPB6	AT1G65681	OsEXPA31	Os03g31480
IbEXPA33	g58053.t1	AtEXLA1	AT3G45970	OsEXPA32	Os08g44790
IbEXPA34	g58951.t1	AtEXLA2	AT4G38400	OsEXPA33	Os05g19600
IbEXPA35	g60585.t1	AtEXLA3	AT3G45960	OsEXPB1a	Os03g01610
IbEXPA36	g61698.t1	AtEXLB1	AT4G17030	OsEXPB1b	Os03g01650
IbEXPB1	g9145.t1			OsEXPB2	Os10g40710
IbEXPB2	g24143.t1			OsEXPB3	Os10g40720
IbEXPB3	g24144.t1			OsEXPB4	Os10g40730
IbEXPB4	g27129.t1			OsEXPB5	Os04g46650
IbEXPB5	g27144.t1			OsEXPB6	Os10g40700
IbEXPB6	g27334.t1			OsEXPB7	Os03g01270
IbEXPB7	g27336.t1			OsEXPB8	Os03g01260
IbEXPB8	g48839.t1			OsEXPB9	Os10g40090
IbEXPB9	g48841.t1			OsEXPB10	Os03g01640
IbEXPB10	g54432.t1			OsEXPB11	Os02g44108
IbEXLA1	g904.t1			OsEXPB12	Os03g44290
IbEXLA2	g59839.t1			OsEXPB13	Os03g01630
IbEXLB1	g14386.t1			OsEXPB14	Os02g44106
IbEXLB2	g14427.t1			OsEXPB15	Os04g46630
IbEXLB3	g14812.t1			OsEXPB16	Os02g42650
IbEXLB4	g15079.t1			OsEXPB17	Os04g44780
IbEXLB5	g15300.t1			OsEXPB18	Os05g15690
IbEXLB6	g33144.t1			OsEXLA1	Os03g04020
IbEXLB7	g33212.t1			OsEXLA2	Os10g39640
IbEXLB8	g55672.t1			OsEXLA3	Os07g29290
IbEXLB9	g55673.t1			OsEXLA4	Os06g50960
IbEXLB10	g55674.t1			OsEXLB1	Os07g31390
IbEXLB11	g55709.t1
