# Supplementary material for: Transcriptome- and genome-wide systematic identification of expansin gene family and their expression in tuberous root development and stress responses in sweetpotato (Ipomoea batatas)
Source: Front Plant Sci. 2024 Jun 20;15:1412540. doi: 10.3389/fpls.2024.1412540 (PMC11223104; doi:10.3389/fpls.2024.1412540)
Supplement: Supplementary file 1 [file DataSheet_1.zip › Data Sheet 1/Supplementary files/Table S2 Chromosomal locations, tandem and segmental duplication.xlsx]

## Sheet: Table S2-1
Table S2-1 Chromosomal locations and tandem duplication of IbEXP genes in sweetpotato.
Chromosome	Gene name	Start	End	Chromosome	Gene name	Start	End
LG1	IbEXPA1	7829550	7831676
LG1	IbEXPA2	28382073	28383663	LG1	IbEXPA3	28389618	28391033
LG1	IbEXPA3	28389618	28391033
LG2	IbEXPA4	4902476	4904274
LG3	IbEXPA5	3120724	3122325
LG3	IbEXPA6	3945604	3953771
LG4	IbEXPA7	22708468	22711313
LG4	IbEXPA8	22954803	22957462
LG4	IbEXPA9	23008448	23010918
LG5	IbEXPA10	1620139	1622209
LG5	IbEXPA11	8841316	8843056
LG5	IbEXPA12	13800246	13806804
LG5	IbEXPA13	13829399	13831027
LG5	IbEXPA14	26916655	26919051
LG6	IbEXPA15	27415137	27416975
LG7	IbEXPA16	1056788	1058286
LG7	IbEXPA17	2084323	2085849
LG7	IbEXPA18	32229833	32234976
LG7	IbEXPA19	32243811	32248708
LG7	IbEXPA20	34344664	34346588
LG8	IbEXPA21	21772749	21774108
LG10	IbEXPA22	2634901	2641215
LG10	IbEXPA23	9105607	9108012
LG10	IbEXPA24	9503643	9506020
LG11	IbEXPA25	9641738	9643011
LG12	IbEXPA26	2772749	2774744
LG13	IbEXPA27	16150187	16152078
LG13	IbEXPA28	16228677	16235201
LG14	IbEXPA29	19395071	19396082	LG14	IbEXPA30	19396721	19400606
LG14	IbEXPA30	19396721	19400606	LG14	IbEXPA31	19403381	19405144
LG14	IbEXPA31	19403381	19405144
LG14	IbEXPA32	19422271	19424892	LG14	IbEXPA33	19437679	19442432
LG14	IbEXPA33	19437679	19442432
LG14	IbEXPA34	25730699	25732368
LG15	IbEXPA35	4378680	4380118
LG15	IbEXPA36	12647849	12650389
LG2	IbEXPB1	35962300	35965366
LG6	IbEXPB2	24414981	24417802	LG6	IbEXPB3	24420073	24429286
LG6	IbEXPB3	24420073	24429286
LG7	IbEXPB4	14020933	14025261
LG7	IbEXPB5	14128181	14130278
LG7	IbEXPB6	15541577	15544270
LG7	IbEXPB7	15558385	15560920
LG12	IbEXPB8	14540512	14546933	LG12	IbEXPB9	14548707	14551647
LG12	IbEXPB9	14548707	14551647	LG13	IbEXPB10	23846980	23849576
LG13	IbEXPB10	23846980	23849576
LG1	IbEXLA1	5268058	5269592
LG14	IbEXLA2	30682182	30683969
LG4	IbEXLB1	11680999	11685129
LG4	IbEXLB2	12108096	12115211
LG4	IbEXLB3	15205787	15212870
LG4	IbEXLB4	17318203	17322360
LG4	IbEXLB5	18906535	18910138
LG8	IbEXLB6	20259484	20263708
LG8	IbEXLB7	20735958	20740574
LG14	IbEXLB8	2127968	2130111
LG14	IbEXLB9	2134916	2136691
LG14	IbEXLB10	2139936	2141679
LG14	IbEXLB11	2414381	2417002

## Sheet: Table S2-2
Table S2-2 Chromosomal locations and segmental duplication of IbEXP genes in sweetpotato.
Chromosome	Gene name	Start	End	Chromosome	Gene name	Start	End
LG1	IbEXPA1	7829550	7831676
LG1	IbEXPA2	28382073	28383663	LG7	IbEXPA16	1056788	1058286
LG1	IbEXPA3	28389618	28391033
LG2	IbEXPA4	4902476	4904274	LG3	IbEXPA6	3945604	3953771
LG3	IbEXPA5	3120724	3122325
LG3	IbEXPA6	3945604	3953771
LG4	IbEXPA7	22708468	22711313
LG4	IbEXPA8	22954803	22957462
LG4	IbEXPA9	23008448	23010918
LG5	IbEXPA10	1620139	1622209
LG5	IbEXPA11	8841316	8843056
LG5	IbEXPA12	13800246	13806804
LG5	IbEXPA13	13829399	13831027
LG5	IbEXPA14	26916655	26919051	LG7	IbEXPA17	2084323	2085849
LG6	IbEXPA15	27415137	27416975
LG7	IbEXPA16	1056788	1058286
LG7	IbEXPA17	2084323	2085849
LG7	IbEXPA18	32229833	32234976
LG7	IbEXPA19	32243811	32248708
LG7	IbEXPA20	34344664	34346588
LG8	IbEXPA21	21772749	21774108
LG10	IbEXPA22	2634901	2641215
LG10	IbEXPA23	9105607	9108012
LG10	IbEXPA24	9503643	9506020
LG11	IbEXPA25	9641738	9643011
LG12	IbEXPA26	2772749	2774744
LG13	IbEXPA27	16150187	16152078
LG13	IbEXPA28	16228677	16235201
LG14	IbEXPA29	19395071	19396082
LG14	IbEXPA30	19396721	19400606
LG14	IbEXPA31	19403381	19405144
LG14	IbEXPA32	19422271	19424892
LG14	IbEXPA33	19437679	19442432
LG14	IbEXPA34	25730699	25732368
LG15	IbEXPA35	4378680	4380118
LG15	IbEXPA36	12647849	12650389
LG2	IbEXPB1	35962300	35965366
LG6	IbEXPB2	24414981	24417802
LG6	IbEXPB3	24420073	24429286
LG7	IbEXPB4	14020933	14025261
LG7	IbEXPB5	14128181	14130278
LG7	IbEXPB6	15541577	15544270
LG7	IbEXPB7	15558385	15560920
LG12	IbEXPB8	14540512	14546933
LG12	IbEXPB9	14548707	14551647
LG13	IbEXPB10	23846980	23849576
LG1	IbEXLA1	5268058	5269592
LG14	IbEXLA2	30682182	30683969
LG4	IbEXLB1	11680999	11685129
LG4	IbEXLB2	12108096	12115211
LG4	IbEXLB3	15205787	15212870
LG4	IbEXLB4	17318203	17322360
LG4	IbEXLB5	18906535	18910138
LG8	IbEXLB6	20259484	20263708
LG8	IbEXLB7	20735958	20740574
LG14	IbEXLB8	2127968	2130111
LG14	IbEXLB9	2134916	2136691
LG14	IbEXLB10	2139936	2141679
LG14	IbEXLB11	2414381	2417002
