# Supplementary material for: Transcriptome- and genome-wide systematic identification of expansin gene family and their expression in tuberous root development and stress responses in sweetpotato (Ipomoea batatas)
Source: Front Plant Sci. 2024 Jun 20;15:1412540. doi: 10.3389/fpls.2024.1412540 (PMC11223104; doi:10.3389/fpls.2024.1412540)
Supplement: Supplementary file 1 [file DataSheet_1.zip › Data Sheet 1/Supplementary files/Table S3 Orthologous genes between sweetpotato with other plant species.xlsx]

## Sheet: Table S3-1
Table S3-1. Orthologous genes between sweetpotato and Ipomoea triloba
Sweetpotato VS Ipomoea triloba
g1306.t1	itb05g16430.t1
g3925.t1	itb03g14740.t1, itb05g01950.t1
g4923.t1	itb14g16980.t1, itb04g28950.t1
g9889.t1	itb14g18160.t1
g10004.t1	itb14g16980.t1, itb04g28950.t1
g15820.t1	itb13g05530.t1
g16869.t1	itb12g01860.t1
g17886.t1	itb12g09950.t1
g20283.t1	itb12g22940.t1, itb03g16300.t1
g24580.t1	itb15g06330.t1
g25606.t1	itb03g16300.t1
g29707.t1	itb03g05010.t1
g38554.t1	itb08g03080.t1
g39420.t1	itb08g09530.t1
g42794.t1	itb01g25500.t1
g53361.t1	itb02g16530.t1
g58047.t1	itb09g15290.t1
g58049.t1	itb09g15310.t1
g58951.t1	itb09g09380.t1
g60585.t1	itb06g19710.t1, itb08g03080.t1
g9145.t1	itb04g02650.t1
g27336.t1	itb03g25220.t1
g54432.t1	itb02g07680.t1
g904.t1	itb05g20300.t1
g59839.t1	itb09g00200.t1
g14427.t1	itb13g15040.t1
g14812.t1	itb13g12450.t1
g33212.t1	itb11g20370.t1
g55672.t1	itb09g29560.t1
g55709.t1	itb09g29280.t1
Ipomoea triloba VS sweetpotato
itb05g16430.t1	g1306.t1
itb03g14740.t1	g3925.t1
itb05g01950.t1	g3925.t1
itb14g16980.t1	g4923.t1, g10004.t1
itb04g28950.t1	g4923.t1, g10004.t1
itb13g05530.t1	g15820.t1
itb12g01860.t1	g16869.t1
itb12g09950.t1	g17886.t1
itb12g22940.t1	g20283.t1
itb03g16300.t1	g20283.t1, g25606.t1
itb15g06330.t1	g24580.t1
itb03g05010.t1	g29631.t1, g29707.t1
itb08g03080.t1	g38554.t1, g60585.t1
itb08g09530.t1	g39420.t1
itb01g25500.t1	g42794.t1
itb02g16530.t1	g53361.t1
itb09g15290.t1	g58047.t1
itb09g15310.t1	g58049.t1
itb09g09380.t1	g58951.t1
itb06g19710.t1	g60585.t1
itb08g03080.t1	g38554.t1, g60585.t1
itb04g02650.t1	g9145.t1
itb03g25220.t1	g27336.t1
itb02g07680.t1	g54432.t1
itb05g20300.t1	g904.t1
itb09g00200.t1	g59839.t1
itb13g15040.t1	g14427.t1
itb13g12450.t1	g14812.t1
itb11g20370.t1	g33212.t1
itb09g29560.t1	g55672.t1
itb09g29280.t1	g55709.t1

## Sheet: Table S3-2
Table S3-2. Orthologous genes between sweetpotato and Arabidopsis thaliana, Brassica rapa, Brassica oleracea
Sweetpotato VS Arabidopsis thaliana			Arabidopsis thaliana VS Sweetpotato
g4923.t1	AT2G28950.1		AT2G28950.1	g4923.t1
g20283.t1	AT2G39700.1, AT3G55500.1		AT2G39700.1	g20283.t1
g58951.t1	AT2G37640.1		AT3G55500.1	g20283.t1
g9145.t1	AT2G45110.1, AT3G60570.1		AT2G37640.1	g58951.t1
g59839.t1	AT4G38400.1		AT2G45110.1	g9145.t1
			AT3G60570.1	g9145.t1
			AT4G38400.1	g59839.t1
Sweetpotato VS Brassica rapa
g4923.t1	Bra035658.1
g9145.t1	Bra004891.1
Sweetpotato VS Brassica oleracea			Brassica oleracea VS Sweetpotato
g4923.t1	Bo4g167920.1, Bo4g067010.1		Bo4g167920.1	g4923.t1
g20283.t1	Bo8g089940.1		Bo4g067010.1	g4923.t1
g9145.t1	Bo4g024340.1		Bo8g089940.1	g20283.t1
			Bo4g024340.1	g9145.t1

## Sheet: Table S3-3
Table S3-3. Orthologous genes between sweetpotato and Solanum lycopersicum, Capsicum annuum
Sweetpotato VS Solanum lycopersicum			Solanum lycopersicum VS Sweetpotato
g1306.t1	Solyc02g088100.3.1		Solyc02g088100.3.1	g1306.t1
g3925.t1	Solyc06g049050.3.1		Solyc06g049050.3.1	g3925.t1
g4923.t1	Solyc06g076220.3.1, Solyc06g005560.4.1		Solyc06g076220.3.1	g4923.t1, g10004.t1
g10004.t1	Solyc06g076220.3.1, Solyc06g005560.4.1		Solyc06g005560.4.1	g4923.t1, g10004.t1
g16869.t1	Solyc03g031840.3.1		Solyc03g031840.3.1	g16869.t1
g38554.t1	Solyc04g081850.4.1		Solyc04g081850.4.1	g38554.t1
g53361.t1	Solyc03g115890.3.1		Solyc03g115890.3.1	g53361.t1
g58951.t1	Solyc09g010860.4.1		Solyc09g010860.4.1	g58951.t1
g60585.t1	Solyc04g081870.4.1, Solyc12g089380.2.1		Solyc04g081870.4.1	g60585.t1
g54432.t1	Solyc07g054170.3.1		Solyc12g089380.2.1	g60585.t1
g59839.t1	Solyc01g112000.4.1		Solyc07g054170.3.1	g54432.t1
g55673.t1	Solyc08g077910.3.1		Solyc01g112000.4.1	g59839.t1
g55709.t1	Solyc08g077330.3.1		Solyc08g077910.3.1	g55673.t1
			Solyc08g077330.3.1	g55709.t1
Sweetpotato VS Capsicum annuum
g1306.t1	Ca--transcript:PHT91887
g4923.t1	Ca--transcript:PHT80212
g10004.t1	Ca--transcript:PHT80212
g60585.t1	Ca--transcript:PHT84982
