# Supplementary material for: Transcriptome- and genome-wide systematic identification of expansin gene family and their expression in tuberous root development and stress responses in sweetpotato (Ipomoea batatas)
Source: Front Plant Sci. 2024 Jun 20;15:1412540. doi: 10.3389/fpls.2024.1412540 (PMC11223104; doi:10.3389/fpls.2024.1412540)
Supplement: Supplementary file 1 [file DataSheet_1.zip › Data Sheet 1/Supplementary files/Table S4 cis-elements analysis of IbEXPs promoter sequences.xlsx]

## Sheet: Table S4-1
Table S4-1 Prediction of cis-elements in promoter regions of IbEXPs
Gene Name	Element Name	Sequence	Starting Point	Element Length	Function Description
IbEXPA1	TGACG-motif	TGACG	1296	5	MeJA responsive element
IbEXPA1	RY-element	CATGCATG	844	8	Seed specific regulatory element
IbEXPA1	MYB	CAACAG	894	6	Drought inducibility, anthocyanin pathway element
IbEXPA1	GARE-motif	TCTGTTG	893	7	Gibberellin responsive element
IbEXPA1	LTR	CCGAAA	1519	6	Low temperature responsive element
IbEXPA1	as-1	TGACG	1296	5	Drought responsive element
IbEXPA1	CGTCA-motif	CGTCA	1296	5	MeJA responsive element
IbEXPA1	CAT-box	GCCACT	876	6	Meristem expression element
IbEXPA1	TCA-element	CCATCTTTTT	223	9	Salicylic acid responsive element
IbEXPA1	TCA-element	CCATCTTTTT	388	9	Salicylic acid responsive element
IbEXPA1	TCA-element	CCATCTTTTT	596	9	Salicylic acid responsive element
IbEXPA1	MBS	CAACTG	1984	6	Drought responsive element
IbEXPA1	ABRE	ACGTG	485	5	Abscisic acid responsive element
IbEXPA1	ABRE	ACGTG	1294	5	Abscisic acid responsive element
IbEXPA1	ABRE	ACGTG	1738	5	Abscisic acid responsive element
IbEXPA1	Myb-binding site	CAACAG	894	6	Drought inducibility, anthocyanin pathway element
IbEXPA2	TGA-element	AACGAC	622	6	Auxin responsive element
IbEXPA2	ERE	ATTTCATA	847	8	Ethylene responsive element
IbEXPA2	AuxRR-core	GGTCCAT	1287	7	Auxin responsive element
IbEXPA2	ABRE	ACGTG	169	5	Abscisic acid responsive element
IbEXPA2	ABRE	ACGTG	792	5	Abscisic acid responsive element
IbEXPA2	ABRE	ACGTG	1368	5	Abscisic acid responsive element
IbEXPA2	ABRE	TACGTGTC	1610	8	Abscisic acid responsive element
IbEXPA2	ABRE	ACGTG	1611	5	Abscisic acid responsive element
IbEXPA2	TCA-element	CCATCTTTTT	1190	9	Salicylic acid responsive element
IbEXPA2	HD-Zip 1	CAAT(A/T)ATTG	1063	8	Palisade mesophyll cell differentiation element
IbEXPA2	TGACG-motif	TGACG	374	5	MeJA responsive element
IbEXPA2	TGACG-motif	TGACG	1152	5	MeJA responsive element
IbEXPA2	CGTCA-motif	CGTCA	374	5	MeJA responsive element
IbEXPA2	CGTCA-motif	CGTCA	1152	5	MeJA responsive element
IbEXPA2	as-1	TGACG	374	5	Drought responsive element
IbEXPA2	as-1	TGACG	1152	5	Drought responsive element
IbEXPA3	MBS	CAACTG	886	6	Drought responsive element
IbEXPA3	CCGTCC-box	CCGTCC	981	6	Growth and development related element
IbEXPA3	TGACG-motif	TGACG	1106	5	MeJA responsive element
IbEXPA3	TGACG-motif	TGACG	1243	5	MeJA responsive element
IbEXPA3	MYB	CAACAG	1455	6	Drought inducibility, anthocyanin pathway element
IbEXPA3	CGTCA-motif	CGTCA	1106	5	MeJA responsive element
IbEXPA3	CGTCA-motif	CGTCA	1243	5	MeJA responsive element
IbEXPA3	as-1	TGACG	1106	5	Drought responsive element
IbEXPA3	as-1	TGACG	1243	5	Drought responsive element
IbEXPA3	CAT-box	GCCACT	1658	6	Meristem expression element
IbEXPA3	CCGTCC motif	CCGTCC	981	6	Growth and development related element
IbEXPA3	Myb-binding site	CAACAG	1455	6	Drought inducibility, anthocyanin pathway element
IbEXPA3	A-box	CCGTCC	981	6	Growth and development related element
IbEXPA4	TGA-element	AACGAC	765	6	Auxin responsive element
IbEXPA4	TGA-element	AACGAC	1237	6	Auxin responsive element
IbEXPA4	ERE	ATTTTAAA	442	8	Ethylene responsive element
IbEXPA4	ERE	ATTTTAAA	1085	8	Ethylene responsive element
IbEXPA4	ERE	ATTTTAAA	1087	8	Ethylene responsive element
IbEXPA4	ABRE	ACGTG	1603	5	Abscisic acid responsive element
IbEXPA4	MBS	CAACTG	1443	6	Drought responsive element
IbEXPA5	RY-element	CATGCATG	1599	8	Seed specific regulatory element
IbEXPA5	MYB	CAACAG	157	6	Drought inducibility, anthocyanin pathway element
IbEXPA5	MYB	CAACAG	1736	6	Drought inducibility, anthocyanin pathway element
IbEXPA5	CAT-box	GCCACT	82	6	Meristem expression element
IbEXPA5	ERE	ATTTTAAA	629	8	Ethylene responsive element
IbEXPA5	ERE	ATTTTAAA	701	8	Ethylene responsive element
IbEXPA5	ERE	ATTTTAAA	703	8	Ethylene responsive element
IbEXPA5	ERE	ATTTCATA	900	8	Ethylene responsive element
IbEXPA5	GCN4_motif	TGAGTCA	1306	7	Endosperm expression element
IbEXPA5	Myb-binding site	CAACAG	157	6	Drought inducibility, anthocyanin pathway element
IbEXPA5	Myb-binding site	CAACAG	1736	6	Drought inducibility, anthocyanin pathway element
IbEXPA5	TC-rich repeats	ATTCTCTAAC	765	9	Defense and stress responsive element
IbEXPA5	TC-rich repeats	ATTCTCTAAC	1990	9	Defense and stress responsive element
IbEXPA5	ABRE	TACGGTC	1254	7	Abscisic acid responsive element
IbEXPA5	ABRE	ACGTG	1324	5	Abscisic acid responsive element
IbEXPA5	ABRE	AACCCGG	1332	7	Abscisic acid responsive element
IbEXPA6	TC-rich repeats	ATTCTCTAAC	177	9	Defense and stress responsive element
IbEXPA6	ABRE	ACGTG	81	5	Abscisic acid responsive element
IbEXPA6	ABRE	ACGTG	1829	5	Abscisic acid responsive element
IbEXPA6	RY-element	CATGCATG	1878	8	Seed specific regulatory element
IbEXPA6	TGACG-motif	TGACG	79	5	MeJA responsive element
IbEXPA6	CGTCA-motif	CGTCA	79	5	MeJA responsive element
IbEXPA6	as-1	TGACG	79	5	Drought responsive element
IbEXPA7	ABRE	AACCCGG	888	7	Abscisic acid responsive element
IbEXPA7	ABRE	ACGTG	1404	5	Abscisic acid responsive element
IbEXPA7	ABRE	ACGTG	1714	5	Abscisic acid responsive element
IbEXPA7	Myb-binding site	CAACAG	1322	6	Drought inducibility, anthocyanin pathway element
IbEXPA7	Myb-binding site	CAACAG	1687	6	Drought inducibility, anthocyanin pathway element
IbEXPA7	TC-rich repeats	GTTTTCTTAC	750	9	Defense and stress responsive element
IbEXPA7	TC-rich repeats	GTTTTCTTAC	892	9	Defense and stress responsive element
IbEXPA7	MYB	CAACAG	1322	6	Drought inducibility, anthocyanin pathway element
IbEXPA7	MYB	CAACAG	1687	6	Drought inducibility, anthocyanin pathway element
IbEXPA7	CAT-box	GCCACT	1096	6	Meristem expression element
IbEXPA7	TCA-element	CCATCTTTTT	1172	9	Salicylic acid responsive element
IbEXPA7	TCA-element	CCATCTTTTT	1568	9	Salicylic acid responsive element
IbEXPA8	ERE	ATTTTAAA	1082	8	Ethylene responsive element
IbEXPA8	Myb-binding site	CAACAG	1684	6	Drought inducibility, anthocyanin pathway element
IbEXPA8	TC-rich repeats	ATTCTCTAAC	374	9	Defense and stress responsive element
IbEXPA8	AuxRR-core	GGTCCAT	985	7	Auxin responsive element
IbEXPA8	ABRE	ACGTG	1195	5	Abscisic acid responsive element
IbEXPA8	ABRE	ACGTG	1328	5	Abscisic acid responsive element
IbEXPA8	ABRE	ACGTG	1711	5	Abscisic acid responsive element
IbEXPA8	TCA-element	CCATCTTTTT	1363	9	Salicylic acid responsive element
IbEXPA8	P-box	CCTTTTG	1447	7	Gibberellin responsive element
IbEXPA8	MYB	CAACAG	1684	6	Drought inducibility, anthocyanin pathway element
IbEXPA9	G-box	CACGTG	681	6	Abscisic acid responsive element
IbEXPA9	ABRE	CACGTG	681	6	Abscisic acid responsive element
IbEXPA9	ABRE	ACGTG	682	5	Abscisic acid responsive element
IbEXPA9	ABRE	ACGTG	971	5	Abscisic acid responsive element
IbEXPA9	ABRE	ACGTG	1074	5	Abscisic acid responsive element
IbEXPA9	ABRE	ACGTG	1196	5	Abscisic acid responsive element
IbEXPA9	ABRE	ACGTG	1329	5	Abscisic acid responsive element
IbEXPA9	ABRE	ACGTG	1711	5	Abscisic acid responsive element
IbEXPA9	A-box	CCGTCC	983	6	Growth and development related element
IbEXPA9	Myb-binding site	CAACAG	373	6	Drought inducibility, anthocyanin pathway element
IbEXPA9	Myb-binding site	CAACAG	1684	6	Drought inducibility, anthocyanin pathway element
IbEXPA9	TC-rich repeats	ATTCTCTAAC	352	9	Defense and stress responsive element
IbEXPA9	TC-rich repeats	GTTTTCTTAC	630	9	Defense and stress responsive element
IbEXPA9	CCGTCC motif	CCGTCC	983	6	Growth and development related element
IbEXPA9	TGA-element	AACGAC	253	6	Auxin responsive element
IbEXPA9	TGA-element	AACGAC	949	6	Auxin responsive element
IbEXPA9	MYB	CAACAG	373	6	Drought inducibility, anthocyanin pathway element
IbEXPA9	MYB	CAACAG	1684	6	Drought inducibility, anthocyanin pathway element
IbEXPA9	G-Box	CACGTG	681	6	Abscisic acid responsive element
IbEXPA9	TCA-element	CCATCTTTTT	1364	9	Salicylic acid responsive element
IbEXPA9	CCGTCC-box	CCGTCC	983	6	Growth and development related element
IbEXPA9	P-box	CCTTTTG	1448	7	Gibberellin responsive element
IbEXPA9	MBS	CAACTG	186	6	Drought responsive element
IbEXPA10	ERE	ATTTTAAA	275	8	Ethylene responsive element
IbEXPA10	ERE	ATTTTAAA	919	8	Ethylene responsive element
IbEXPA10	Myb-binding site	CAACAG	1610	6	Drought inducibility, anthocyanin pathway element
IbEXPA10	MYB	CAACAG	1610	6	Drought inducibility, anthocyanin pathway element
IbEXPA10	DRE core	GCCGAC	1958	6	Drought responsive element
IbEXPA10	DRE core	GCCGAC	1964	6	Drought responsive element
IbEXPA10	TGACG-motif	TGACG	820	5	MeJA responsive element
IbEXPA10	TGACG-motif	TGACG	1623	5	MeJA responsive element
IbEXPA10	CAT-box	GCCACT	1848	6	Meristem expression element
IbEXPA10	GARE-motif	TCTGTTG	1610	7	Gibberellin responsive element
IbEXPA10	as-1	TGACG	820	5	Drought responsive element
IbEXPA10	as-1	TGACG	1623	5	Drought responsive element
IbEXPA10	CGTCA-motif	CGTCA	820	5	MeJA responsive element
IbEXPA10	CGTCA-motif	CGTCA	1623	5	MeJA responsive element
IbEXPA11	CCGTCC-box	CCGTCC	587	6	Growth and development related element
IbEXPA11	CCGTCC-box	CCGTCC	818	6	Growth and development related element
IbEXPA11	MBS	CAACTG	953	6	Drought responsive element
IbEXPA11	TCA-element	CCATCTTTTT	420	9	Salicylic acid responsive element
IbEXPA11	TCA-element	CCATCTTTTT	1514	9	Salicylic acid responsive element
IbEXPA11	LTR	CCGAAA	1251	6	Low temperature responsive element
IbEXPA11	CAT-box	GCCACT	572	6	Meristem expression element
IbEXPA11	G-Box	CACGTG	1761	6	Abscisic acid responsive element
IbEXPA11	AuxRR-core	GGTCCAT	1192	7	Auxin responsive element
IbEXPA11	CCGTCC motif	CCGTCC	587	6	Growth and development related element
IbEXPA11	CCGTCC motif	CCGTCC	818	6	Growth and development related element
IbEXPA11	ERE	ATTTTAAA	1127	8	Ethylene responsive element
IbEXPA11	ERE	ATTTTAAA	1588	8	Ethylene responsive element
IbEXPA11	TGA-element	AACGAC	1181	6	Auxin responsive element
IbEXPA11	G-box	CACGTG	1761	6	Abscisic acid responsive element
IbEXPA11	A-box	CCGTCC	587	6	Growth and development related element
IbEXPA11	A-box	CCGTCC	818	6	Growth and development related element
IbEXPA11	ABRE	CACGTG	1761	6	Abscisic acid responsive element
IbEXPA11	ABRE	ACGTG	1762	5	Abscisic acid responsive element
IbEXPA12	TGACG-motif	TGACG	22	5	MeJA responsive element
IbEXPA12	TGACG-motif	TGACG	523	5	MeJA responsive element
IbEXPA12	DRE core	GCCGAC	268	6	Drought responsive element
IbEXPA12	CGTCA-motif	CGTCA	22	5	MeJA responsive element
IbEXPA12	CGTCA-motif	CGTCA	523	5	MeJA responsive element
IbEXPA12	as-1	TGACG	22	5	Drought responsive element
IbEXPA12	as-1	TGACG	523	5	Drought responsive element
IbEXPA12	LTR	CCGAAA	1170	6	Low temperature responsive element
IbEXPA12	LTR	CCGAAA	1527	6	Low temperature responsive element
IbEXPA12	CAT-box	GCCACT	566	6	Meristem expression element
IbEXPA12	CAT-box	GCCACT	860	6	Meristem expression element
IbEXPA12	MBS	CAACTG	1025	6	Drought responsive element
IbEXPA12	ABRE	ACGTG	19	5	Abscisic acid responsive element
IbEXPA12	ABRE	ACGTG	1753	5	Abscisic acid responsive element
IbEXPA12	ERE	ATTTTAAA	499	8	Ethylene responsive element
IbEXPA13	G-box	CACGTG	1905	6	Abscisic acid responsive element
IbEXPA13	ABRE	CACGTG	1905	6	Abscisic acid responsive element
IbEXPA13	ABRE	ACGTG	1906	5	Abscisic acid responsive element
IbEXPA13	CAT-box	GCCACT	957	6	Meristem expression element
IbEXPA13	CAT-box	GCCACT	1476	6	Meristem expression element
IbEXPA13	as-1	TGACG	1270	5	Drought responsive element
IbEXPA13	as-1	TGACG	1390	5	Drought responsive element
IbEXPA13	CGTCA-motif	CGTCA	1270	5	MeJA responsive element
IbEXPA13	CGTCA-motif	CGTCA	1390	5	MeJA responsive element
IbEXPA13	DRE core	GCCGAC	1524	6	Drought responsive element
IbEXPA13	DRE core	GCCGAC	1761	6	Drought responsive element
IbEXPA13	G-Box	CACGTG	1905	6	Abscisic acid responsive element
IbEXPA13	TGACG-motif	TGACG	1270	5	MeJA responsive element
IbEXPA13	TGACG-motif	TGACG	1390	5	MeJA responsive element
IbEXPA14	TC-rich repeats	GTTTTCTTAC	589	9	Defense and stress responsive element
IbEXPA14	TGA-element	AACGAC	596	6	Auxin responsive element
IbEXPA14	ERE	ATTTTAAA	1706	8	Ethylene responsive element
IbEXPA14	ABRE	ACGTG	494	5	Abscisic acid responsive element
IbEXPA14	ABRE	GACACGTACGT	737	10	Abscisic acid responsive element
IbEXPA14	ABRE	ACGTG	1817	5	Abscisic acid responsive element
IbEXPA15	Myb-binding site	CAACAG	1814	1814	Drought inducibility, anthocyanin pathway element
IbEXPA15	TC-rich repeats	GTTTTCTTAC	816	816	Defense and stress responsive element
IbEXPA15	TGA-element	AACGAC	503	503	Auxin responsive element
IbEXPA15	ERE	ATTTTAAA	1665	1665	Ethylene responsive element
IbEXPA15	CAT-box	GCCACT	190	190	Meristem expression element
IbEXPA15	CAT-box	GCCACT	224	224	Meristem expression element
IbEXPA15	MYB	CAACAG	1814	1814	Drought inducibility, anthocyanin pathway element
IbEXPA15	P-box	CCTTTTG	434	434	Gibberellin responsive element
IbEXPA16	ABRE	ACGTG	872	872	Abscisic acid responsive element
IbEXPA16	ABRE	ACGTG	1726	1726	Abscisic acid responsive element
IbEXPA16	Myb-binding site	CAACAG	491	491	Drought inducibility, anthocyanin pathway element
IbEXPA16	TC-rich repeats	ATTCTCTAAC	844	844	Defense and stress responsive element
IbEXPA16	GCN4_motif	TGAGTCA	486	486	Endosperm expression element
IbEXPA16	GCN4_motif	TGAGTCA	519	519	Endosperm expression element
IbEXPA16	MYB	CAACAG	491	491	Drought inducibility, anthocyanin pathway element
IbEXPA16	TGACG-motif	TGACG	890	890	MeJA responsive element
IbEXPA16	TGACG-motif	TGACG	1374	1374	MeJA responsive element
IbEXPA16	as-1	TGACG	890	890	Drought responsive element
IbEXPA16	as-1	TGACG	1374	1374	Drought responsive element
IbEXPA16	CGTCA-motif	CGTCA	890	890	MeJA responsive element
IbEXPA16	CGTCA-motif	CGTCA	1374	1374	MeJA responsive element
IbEXPA16	MBS	CAACTG	919	919	Drought responsive element
IbEXPA16	TCA-element	CCATCTTTTT	1796	1796	Salicylic acid responsive element
IbEXPA16	HD-Zip 1	CAAT(A/T)ATTG	1544	1544	Palisade mesophyll cell differentiation element
IbEXPA17	GARE-motif	TCTGTTG	932	7	Gibberellin responsive element
IbEXPA17	LTR	CCGAAA	62	6	Low temperature responsive element
IbEXPA17	as-1	TGACG	436	5	Drought responsive element
IbEXPA17	as-1	TGACG	1179	5	Drought responsive element
IbEXPA17	CGTCA-motif	CGTCA	436	5	MeJA responsive element
IbEXPA17	CGTCA-motif	CGTCA	1179	5	MeJA responsive element
IbEXPA17	MYB	CAACAG	933	6	Drought inducibility, anthocyanin pathway element
IbEXPA17	DRE core	GCCGAC	752	6	Drought responsive element
IbEXPA17	TGACG-motif	TGACG	436	5	MeJA responsive element
IbEXPA17	TGACG-motif	TGACG	1179	5	MeJA responsive element
IbEXPA17	P-box	CCTTTTG	215	7	Gibberellin responsive element
IbEXPA17	P-box	CCTTTTG	673	7	Gibberellin responsive element
IbEXPA17	ABRE	TACGGTC	385	7	Abscisic acid responsive element
IbEXPA17	ABRE	ACGTG	438	5	Abscisic acid responsive element
IbEXPA17	ABRE	ACGTG	507	5	Abscisic acid responsive element
IbEXPA17	ABRE	ACGTG	695	5	Abscisic acid responsive element
IbEXPA17	ABRE	ACGTG	1967	5	Abscisic acid responsive element
IbEXPA17	Myb-binding site	CAACAG	933	6	Drought inducibility, anthocyanin pathway element
IbEXPA17	ERE	ATTTTAAA	67	8	Ethylene responsive element
IbEXPA20	CAT-box	GCCACT	1932	1932	Meristem expression element
IbEXPA20	LTR	CCGAAA	113	113	Low temperature responsive element
IbEXPA20	LTR	CCGAAA	693	693	Low temperature responsive element
IbEXPA20	CGTCA-motif	CGTCA	664	664	MeJA responsive element
IbEXPA20	CGTCA-motif	CGTCA	835	835	MeJA responsive element
IbEXPA20	as-1	TGACG	664	664	Drought responsive element
IbEXPA20	as-1	TGACG	835	835	Drought responsive element
IbEXPA20	MYB	CAACAG	1252	1252	Drought inducibility, anthocyanin pathway element
IbEXPA20	MYB	CAACAG	1280	1280	Drought inducibility, anthocyanin pathway element
IbEXPA20	TGACG-motif	TGACG	664	664	MeJA responsive element
IbEXPA20	TGACG-motif	TGACG	835	835	MeJA responsive element
IbEXPA20	TCA-element	CCATCTTTTT	263	263	Salicylic acid responsive element
IbEXPA20	HD-Zip 1	CAAT(A/T)ATTG	1524	1524	Palisade mesophyll cell differentiation element
IbEXPA20	Myb-binding site	CAACAG	1252	1252	Drought inducibility, anthocyanin pathway element
IbEXPA20	Myb-binding site	CAACAG	1280	1280	Drought inducibility, anthocyanin pathway element
IbEXPA20	TGA-element	AACGAC	1662	1662	Auxin responsive element
IbEXPA21	CAT-box	GCCACT	804	6	Meristem expression element
IbEXPA21	CAT-box	GCCACT	1328	6	Meristem expression element
IbEXPA21	G-Box	CACGTG	1905	6	Abscisic acid responsive element
IbEXPA21	DRE core	GCCGAC	1759	6	Drought responsive element
IbEXPA21	GCN4_motif	TGAGTCA	1694	7	Endosperm expression element
IbEXPA21	ARE	AAACCA	1905	6	Abscisic acid responsive element
IbEXPA21	G-box	CACGTG	1591	6	Abscisic acid responsive element
IbEXPA21	ABRE	ACGTG	1905	5	Abscisic acid responsive element
IbEXPA21	ABRE	CACGTG	1906	6	Abscisic acid responsive element
IbEXPA21	ABRE	ACGTG	232	5	Circadian control element
IbEXPA22	MYB	CAACAG	493	6	Drought inducibility, anthocyanin pathway element
IbEXPA22	TGACG-motif	TGACG	511	5	MeJA responsive element
IbEXPA22	TGACG-motif	TGACG	1618	5	MeJA responsive element
IbEXPA22	as-1	TGACG	511	5	Drought responsive element
IbEXPA22	as-1	TGACG	1618	5	Drought responsive element
IbEXPA22	CGTCA-motif	CGTCA	511	5	MeJA responsive element
IbEXPA22	CGTCA-motif	CGTCA	1618	5	MeJA responsive element
IbEXPA22	ERE	ATTTTAAA	802	8	Ethylene responsive element
IbEXPA22	ERE	ATTTTAAA	883	8	Ethylene responsive element
IbEXPA22	Myb-binding site	CAACAG	493	6	Drought inducibility, anthocyanin pathway element
IbEXPA22	ABRE	ACGTG	513	5	Abscisic acid responsive element
IbEXPA22	ABRE	ACGTG	991	5	Abscisic acid responsive element
IbEXPA22	ABRE	ACGTG	1449	5	Abscisic acid responsive element
IbEXPA22	ABRE	ACGTG	1492	5	Abscisic acid responsive element
IbEXPA22	ABRE	ACGTG	1678	5	Abscisic acid responsive element
IbEXPA23	LTR	CCGAAA	1260	6	Low temperature responsive element
IbEXPA23	as-1	TGACG	389	5	Drought responsive element
IbEXPA23	CGTCA-motif	CGTCA	389	5	MeJA responsive element
IbEXPA23	G-Box	CACGTG	1457	6	Abscisic acid responsive element
IbEXPA23	TGACG-motif	TGACG	389	5	MeJA responsive element
IbEXPA23	CCGTCC-box	CCGTCC	1462	6	Growth and development related element
IbEXPA23	G-box	CACGTG	1457	6	Abscisic acid responsive element
IbEXPA23	ABRE	GACACGTGGC	1455	9	Abscisic acid responsive element
IbEXPA23	ABRE	CACGTG	1457	6	Abscisic acid responsive element
IbEXPA23	ABRE	ACGTG	1458	5	Abscisic acid responsive element
IbEXPA23	ABRE	ACGTG	1760	5	Abscisic acid responsive element
IbEXPA23	A-box	CCGTCC	1462	6	Growth and development related element
IbEXPA23	TC-rich repeats	ATTCTCTAAC	464	9	Defense and stress responsive element
IbEXPA23	TC-rich repeats	ATTCTCTAAC	665	9	Defense and stress responsive element
IbEXPA23	AuxRR-core	GGTCCAT	1732	7	Auxin responsive element
IbEXPA23	CCGTCC motif	CCGTCC	1462	6	Growth and development related element
IbEXPA23	ERE	ATTTTAAA	1426	8	Ethylene responsive element
IbEXPA24	MBS	CAACTG	291	291	Drought responsive element
IbEXPA24	TCA-element	CCATCTTTTT	139	139	Salicylic acid responsive element
IbEXPA24	TCA-element	CCATCTTTTT	867	867	Salicylic acid responsive element
IbEXPA24	TCA-element	CCATCTTTTT	1458	1458	Salicylic acid responsive element
IbEXPA24	HD-Zip 1	CAAT(A/T)ATTG	502	502	Palisade mesophyll cell differentiation element
IbEXPA24	LTR	CCGAAA	1267	1267	Low temperature responsive element
IbEXPA24	TGA-element	AACGAC	1563	1563	Auxin responsive element
IbEXPA24	ERE	ATTTTAAA	1304	1304	Ethylene responsive element
IbEXPA24	ERE	ATTTTAAA	1338	1338	Ethylene responsive element
IbEXPA24	AuxRR-core	GGTCCAT	1734	1734	Auxin responsive element
IbEXPA24	ABRE	ACGTG	1762	1762	Abscisic acid responsive element
IbEXPA24	TATC-box	TATCCCA	464	464	Gibberellin responsive element
IbEXPA25	A-box	CCGTCC	1069	6	Growth and development related element
IbEXPA25	E2Fb	TTTGCCGC	1118	8	Cell cycle regulatory element
IbEXPA25	ERE	ATTTCATA	247	8	Ethylene responsive element
IbEXPA25	ERE	ATTTTAAA	1295	8	Ethylene responsive element
IbEXPA25	ERE	ATTTTAAA	1489	8	Ethylene responsive element
IbEXPA25	Myb-binding site	CAACAG	1860	6	Drought inducibility, anthocyanin pathway element
IbEXPA25	GCN4_motif	TGAGTCA	265	7	Endosperm expression element
IbEXPA25	CCGTCC motif	CCGTCC	1069	6	Growth and development related element
IbEXPA25	MYB	CAACAG	1860	6	Drought inducibility, anthocyanin pathway element
IbEXPA25	RY-element	CATGCATG	572	8	Seed specific regulatory element
IbEXPA25	CCGTCC-box	CCGTCC	1069	6	Growth and development related element
IbEXPA25	P-box	CCTTTTG	1079	7	Gibberellin responsive element
IbEXPA25	MBS	CAACTG	971	6	Drought responsive element
IbEXPA25	MBS	CAACTG	1663	6	Drought responsive element
IbEXPA25	MBS	CAACTG	1857	6	Drought responsive element
IbEXPA26	ABRE	ACGTG	723	5	Abscisic acid responsive element
IbEXPA26	ABRE	ACGTG	818	5	Abscisic acid responsive element
IbEXPA26	ERE	ATTTCATA	326	8	Ethylene responsive element
IbEXPA26	ERE	ATTTCATA	1194	8	Ethylene responsive element
IbEXPA26	ERE	ATTTCATA	1256	8	Ethylene responsive element
IbEXPA26	ERE	ATTTCATA	1278	8	Ethylene responsive element
IbEXPA26	TGA-element	AACGAC	1016	6	Auxin responsive element
IbEXPA26	TGACG-motif	TGACG	1693	5	MeJA responsive element
IbEXPA26	as-1	TGACG	1693	5	Drought responsive element
IbEXPA26	CGTCA-motif	CGTCA	1693	5	MeJA responsive element
IbEXPA26	MBS	CAACTG	1107	6	Drought responsive element
IbEXPA26	MBS	CAACTG	1807	6	Drought responsive element
IbEXPA26	MBS	CAACTG	1819	6	Drought responsive element
IbEXPA27	Myb-binding site	CAACAG	1903	1903	Drought inducibility, anthocyanin pathway element
IbEXPA27	ERE	ATTTCATA	1625	1625	Ethylene responsive element
IbEXPA27	TGA-element	AACGAC	1988	1988	Auxin responsive element
IbEXPA27	ABRE	ACGTG	1877	1877	Abscisic acid responsive element
IbEXPA27	LTR	CCGAAA	814	814	Low temperature responsive element
IbEXPA27	LTR	CCGAAA	1685	1685	Low temperature responsive element
IbEXPA27	CAT-box	GCCACT	1507	1507	Meristem expression element
IbEXPA27	MYB	CAACAG	1903	1903	Drought inducibility, anthocyanin pathway element
IbEXPA28	CAT-box	GCCACT	1529	1529	Meristem expression element
IbEXPA28	LTR	CCGAAA	816	816	Low temperature responsive element
IbEXPA28	MYB	CAACAG	1903	1903	Drought inducibility, anthocyanin pathway element
IbEXPA28	CCGTCC-box	CCGTCC	1182	1182	Growth and development related element
IbEXPA28	CCGTCC-box	CCGTCC	1215	1215	Growth and development related element
IbEXPA28	ABRE	ACGTG	1236	1236	Abscisic acid responsive element
IbEXPA28	ABRE	ACGTG	1877	1877	Abscisic acid responsive element
IbEXPA28	A-box	CCGTCC	1182	1182	Growth and development related element
IbEXPA28	A-box	CCGTCC	1215	1215	Growth and development related element
IbEXPA28	Myb-binding site	CAACAG	1903	1903	Drought inducibility, anthocyanin pathway element
IbEXPA28	CCGTCC motif	CCGTCC	1182	1182	Growth and development related element
IbEXPA28	CCGTCC motif	CCGTCC	1215	1215	Growth and development related element
IbEXPA28	TGA-element	AACGAC	95	95	Auxin responsive element
IbEXPA28	TGA-element	AACGAC	1988	1988	Auxin responsive element
IbEXPA28	ERE	ATTTCATA	1641	1641	Ethylene responsive element
IbEXPA29	ERE	ATTTTAAA	1311	8	Ethylene responsive element
IbEXPA29	TGA-element	AACGAC	602	6	Auxin responsive element
IbEXPA29	TGA-element	AACGAC	1813	6	Auxin responsive element
IbEXPA29	CCGTCC motif	CCGTCC	630	6	Growth and development related element
IbEXPA29	GCN4_motif	TGAGTCA	32	7	Endosperm expression element
IbEXPA29	GCN4_motif	TGAGTCA	1361	7	Endosperm expression element
IbEXPA29	A-box	CCGTCC	630	6	Growth and development related element
IbEXPA29	CCGTCC-box	CCGTCC	630	6	Growth and development related element
IbEXPA29	LTR	CCGAAA	1725	6	Low temperature responsive element
IbEXPA29	LTR	CCGAAA	1841	6	Low temperature responsive element
IbEXPA30	CAT-box	GCCACT	713	6	Meristem expression element
IbEXPA30	RY-element	CATGCATG	1370	8	Seed specific regulatory element
IbEXPA30	DRE core	GCCGAC	1235	6	Drought responsive element
IbEXPA30	MBS	CAACTG	988	6	Drought responsive element
IbEXPA30	ABRE	CGTACGTGCA	1707	9	Abscisic acid responsive element
IbEXPA30	ABRE	ACGTG	1709	5	Abscisic acid responsive element
IbEXPA30	ERE	ATTTCATA	412	8	Ethylene responsive element
IbEXPA31	GCN4_motif	TGAGTCA	202	7	Endosperm expression element
IbEXPA31	ERE	ATTTTAAA	631	8	Ethylene responsive element
IbEXPA31	ERE	ATTTTAAA	1213	8	Ethylene responsive element
IbEXPA31	G-box	CACGTG	1132	6	Abscisic acid responsive element
IbEXPA31	ABRE	CACGTG	1132	6	Abscisic acid responsive element
IbEXPA31	ABRE	ACGTG	1133	5	Abscisic acid responsive element
IbEXPA31	circadian	CAAAGATATC	556	9	Circadian control element
IbEXPA31	G-Box	CACGTG	1132	6	Abscisic acid responsive element
IbEXPA32	G-Box	CACGTG	1711	6	Abscisic acid responsive element
IbEXPA32	TGACG-motif	TGACG	1703	5	MeJA responsive element
IbEXPA32	CGTCA-motif	CGTCA	1703	5	MeJA responsive element
IbEXPA32	as-1	TGACG	1703	5	Drought responsive element
IbEXPA32	TC-rich repeats	GTTTTCTTAC	51	9	Defense and stress responsive element
IbEXPA32	ABRE	AACCCGG	759	7	Abscisic acid responsive element
IbEXPA32	ABRE	CACGTG	1711	6	Abscisic acid responsive element
IbEXPA32	ABRE	ACGTG	1712	5	Abscisic acid responsive element
IbEXPA32	ABRE	AACCCGG	1924	7	Abscisic acid responsive element
IbEXPA32	G-box	CACGTG	1711	6	Abscisic acid responsive element
IbEXPA33	TC-rich repeats	ATTCTCTAAC	1335	9	Defense and stress responsive element
IbEXPA33	TGA-element	AACGAC	1005	6	Auxin responsive element
IbEXPA33	ABRE	ACGTG	1216	5	Abscisic acid responsive element
IbEXPA33	circadian	CAAAGATATC	588	9	Circadian control element
IbEXPA33	MBS	CAACTG	103	6	Drought responsive element
IbEXPA33	MBS	CAACTG	294	6	Drought responsive element
IbEXPA33	MBS	CAACTG	366	6	Drought responsive element
IbEXPA33	CGTCA-motif	CGTCA	1367	5	MeJA responsive element
IbEXPA33	as-1	TGACG	1367	5	Drought responsive element
IbEXPA33	TGACG-motif	TGACG	1367	5	MeJA responsive element
IbEXPA33	DRE core	GCCGAC	1820	6	Drought responsive element
IbEXPA34	TGA-element	AACGAC	1715	6	Auxin responsive element
IbEXPA34	ERE	ATTTTAAA	1727	8	Ethylene responsive element
IbEXPA34	GCN4_motif	TGAGTCA	268	7	Endosperm expression element
IbEXPA34	ABRE	CACGTG	1781	6	Abscisic acid responsive element
IbEXPA34	ABRE	ACGTG	1782	5	Abscisic acid responsive element
IbEXPA34	G-box	CACGTG	1781	6	Abscisic acid responsive element
IbEXPA34	G-Box	CACGTG	1781	6	Abscisic acid responsive element
IbEXPA34	TGACG-motif	TGACG	1320	5	MeJA responsive element
IbEXPA34	as-1	TGACG	1320	5	Drought responsive element
IbEXPA34	CGTCA-motif	CGTCA	1320	5	MeJA responsive element
IbEXPA35	GCN4_motif	TGAGTCA	1048	7	Endosperm expression element
IbEXPA35	ERE	ATTTTAAA	1316	8	Ethylene responsive element
IbEXPA35	ABRE	ACGTG	1234	5	Abscisic acid responsive element
IbEXPA35	ABRE	AACCCGG	1383	7	Abscisic acid responsive element
IbEXPA35	ABRE	ACGTG	1523	5	Abscisic acid responsive element
IbEXPA35	HD-Zip 1	CAAT(A/T)ATTG	902	8.5	Palisade mesophyll cell differentiation element
IbEXPA35	MBS	CAACTG	928	6	Drought responsive element
IbEXPA35	CAT-box	GCCACT	397	6	Meristem expression element
IbEXPA35	CAT-box	GCCACT	1908	6	Meristem expression element
IbEXPA36	ERE	ATTTCATA	478	8	Ethylene responsive element
IbEXPA36	TGA-element	AACGAC	1250	6	Auxin responsive element
IbEXPA36	TGA-element	AACGAC	1259	6	Auxin responsive element
IbEXPA36	TGA-element	AACGAC	1578	6	Auxin responsive element
IbEXPA36	CCGTCC motif	CCGTCC	748	6	Growth and development related element
IbEXPA36	Myb-binding site	CAACAG	1403	6	Drought inducibility, anthocyanin pathway element
IbEXPA36	Myb-binding site	CAACAG	1684	6	Drought inducibility, anthocyanin pathway element
IbEXPA36	A-box	CCGTCC	748	6	Growth and development related element
IbEXPA36	ABRE	ACGTG	842	5	Abscisic acid responsive element
IbEXPA36	ABRE	ACGTG	967	5	Abscisic acid responsive element
IbEXPA36	ABRE	CGTACGTGCA	1602	9	Abscisic acid responsive element
IbEXPA36	ABRE	ACGTG	1605	5	Abscisic acid responsive element
IbEXPA36	ABRE	CGCACGTGTC	1709	9	Abscisic acid responsive element
IbEXPA36	ABRE	ACGTG	1711	5	Abscisic acid responsive element
IbEXPA36	circadian	CAAAGATATC	163	9	Circadian control element
IbEXPA36	CCGTCC-box	CCGTCC	748	6	Growth and development related element
IbEXPA36	TCA-element	CCATCTTTTT	1131	9	Salicylic acid responsive element
IbEXPA36	MYB	CAACAG	1403	6	Drought inducibility, anthocyanin pathway element
IbEXPA36	MYB	CAACAG	1684	6	Drought inducibility, anthocyanin pathway element
IbEXPA36	CAT-box	GCCACT	1292	6	Meristem expression element
IbEXPB1	MSA-like	(T/C)C(T/C)AACGG(T/C)(T/C)A	631	8.5	Cell cycle regulatory element
IbEXPB1	A-box	CCGTCC	417	6	Growth and development related element
IbEXPB1	A-box	CCGTCC	430	6	Growth and development related element
IbEXPB1	ABRE	ACGTG	1521	5	Abscisic acid responsive element
IbEXPB1	TGA-element	AACGAC	1509	6	Auxin responsive element
IbEXPB1	CCGTCC motif	CCGTCC	417	6	Growth and development related element
IbEXPB1	CCGTCC motif	CCGTCC	430	6	Growth and development related element
IbEXPB1	TC-rich repeats	GTTTTCTTAC	344	9	Defense and stress responsive element
IbEXPB1	TC-rich repeats	GTTTTCTTAC	844	9	Defense and stress responsive element
IbEXPB1	CAT-box	GCCACT	1062	6	Meristem expression element
IbEXPB1	circadian	CAAAGATATC	1237	9	Circadian control element
IbEXPB1	HD-Zip 1	CAAT(A/T)ATTG	1068	8	Palisade mesophyll cell differentiation element
IbEXPB1	CCGTCC-box	CCGTCC	417	6	Growth and development related element
IbEXPB1	CCGTCC-box	CCGTCC	430	6	Growth and development related element
IbEXPB1	P-box	CCTTTTG	1770	7	Gibberellin responsive element
IbEXPB2	G-box	CACGTG	1644	6	Abscisic acid responsive element
IbEXPB2	WUN-motif	AAATTTCCT	1359	9	Wound responsive element
IbEXPB2	ABRE	ACGTG	444	5	Abscisic acid responsive element
IbEXPB2	ABRE	CACGTG	1644	6	Abscisic acid responsive element
IbEXPB2	ABRE	ACGTG	1645	5	Abscisic acid responsive element
IbEXPB2	ABRE	ACGTG	1934	5	Abscisic acid responsive element
IbEXPB2	ABRE	ACGTG	1963	5	Abscisic acid responsive element
IbEXPB2	JERE	AGACCGCC	530	8	Ethylene responsive element
IbEXPB2	Myb-binding site	CAACAG	1311	6	Drought inducibility, anthocyanin pathway element
IbEXPB2	TGA-element	AACGAC	284	6	Auxin responsive element
IbEXPB2	G-Box	CACGTG	1644	6	Abscisic acid responsive element
IbEXPB2	MYB	CAACAG	1311	6	Drought inducibility, anthocyanin pathway element
IbEXPB3	TCA-element	CCATCTTTTT	522	9	Salicylic acid responsive element
IbEXPB3	MBS	CAACTG	1010	6	Drought responsive element
IbEXPB3	CARE	CAACTCAC	580	8	Gibberellin responsive element
IbEXPB3	TGACG-motif	TGACG	935	5	MeJA responsive element
IbEXPB3	TGACG-motif	TGACG	1784	5	MeJA responsive element
IbEXPB3	CAT-box	GCCACT	1311	6	Meristem expression element
IbEXPB3	CAT-box	GCCACT	1922	6	Meristem expression element
IbEXPB3	CGTCA-motif	CGTCA	935	5	MeJA responsive element
IbEXPB3	CGTCA-motif	CGTCA	1784	5	MeJA responsive element
IbEXPB3	as-1	TGACG	935	5	Drought responsive element
IbEXPB3	as-1	TGACG	1784	5	Drought responsive element
IbEXPB3	ERE	ATTTTAAA	682	8	Ethylene responsive element
IbEXPB3	TC-rich repeats	ATTCTCTAAC	1597	9	Defense and stress responsive element
IbEXPB3	AuxRR-core	GGTCCAT	1099	7	Auxin responsive element
IbEXPB3	ABRE	ACGTG	961	5	Abscisic acid responsive element
IbEXPB3	MSA-like	(T/C)C(T/C)AACGG(T/C)(T/C)A	293	8.5	Cell cycle regulatory element
IbEXPB3	TATC-box	TATCCCA	610	7	Gibberellin responsive element
IbEXPB4	ERE	ATTTTAAA	1335	8	Ethylene responsive element
IbEXPB4	CCGTCC motif	CCGTCC	228	6	Growth and development related element
IbEXPB4	Myb-binding site	CAACAG	648	6	Drought inducibility, anthocyanin pathway element
IbEXPB4	TC-rich repeats	ATTCTCTAAC	1168	9	Defense and stress responsive element
IbEXPB4	A-box	CCGTCC	228	6	Growth and development related element
IbEXPB4	ABRE	AACCCGG	300	7	Abscisic acid responsive element
IbEXPB4	ABRE	AACCCGG	303	7	Abscisic acid responsive element
IbEXPB4	CCGTCC-box	CCGTCC	228	6	Growth and development related element
IbEXPB4	TCA-element	CCATCTTTTT	1195	9	Salicylic acid responsive element
IbEXPB4	RY-element	CATGCATG	1756	8	Seed specific regulatory element
IbEXPB4	TGACG-motif	TGACG	1286	5	MeJA responsive element
IbEXPB4	MYB	CAACAG	648	6	Drought inducibility, anthocyanin pathway element
IbEXPB4	as-1	TGACG	1286	5	Drought responsive element
IbEXPB4	CGTCA-motif	CGTCA	1286	5	MeJA responsive element
IbEXPB4	CAT-box	GCCACT	345	6	Meristem expression element
IbEXPB5	LTR	CCGAAA	1591	6	Low temperature responsive element
IbEXPB5	MYB	CAACAG	1274	6	Drought inducibility, anthocyanin pathway element
IbEXPB5	TATC-box	TATCCCA	149	7	Gibberellin responsive element
IbEXPB5	ABRE	ACGTG	524	5	Abscisic acid responsive element
IbEXPB5	ABRE	ACGTG	1548	5	Abscisic acid responsive element
IbEXPB5	ABRE	CGTACGTGCA	1886	9	Abscisic acid responsive element
IbEXPB5	ABRE	ACGTG	1888	5	Abscisic acid responsive element
IbEXPB5	ABRE	GACACGTACGT	1889	10	Abscisic acid responsive element
IbEXPB5	ABRE	CGTACGTGCA	1890	9	Abscisic acid responsive element
IbEXPB5	ABRE	ACGTG	1893	5	Abscisic acid responsive element
IbEXPB5	Myb-binding site	CAACAG	1274	6	Drought inducibility, anthocyanin pathway element
IbEXPB5	TGA-element	AACGAC	1145	6	Auxin responsive element
IbEXPB5	TGA-element	AACGAC	1581	6	Auxin responsive element
IbEXPB6	AuxRR-core	GGTCCAT	1394	7	Auxin responsive element
IbEXPB6	Myb-binding site	CAACAG	1547	6	Drought inducibility, anthocyanin pathway element
IbEXPB6	MBS	CAACTG	67	6	Drought responsive element
IbEXPB6	MBS	CAACTG	1436	6	Drought responsive element
IbEXPB6	MBS	CAACTG	1480	6	Drought responsive element
IbEXPB6	MBS	CAACTG	1564	6	Drought responsive element
IbEXPB6	MBS	CAACTG	1663	6	Drought responsive element
IbEXPB6	MBS	CAACTG	1685	6	Drought responsive element
IbEXPB6	GARE-motif	TCTGTTG	1546	7	Gibberellin responsive element
IbEXPB6	MYB	CAACAG	1547	6	Drought inducibility, anthocyanin pathway element
IbEXPB7	ABRE	ACGTG	345	5	Abscisic acid responsive element
IbEXPB7	ABRE	CACGTG	1636	6	Abscisic acid responsive element
IbEXPB7	ABRE	ACGTG	1637	5	Abscisic acid responsive element
IbEXPB7	G-box	CACGTG	1636	6	Abscisic acid responsive element
IbEXPB7	TGA-element	AACGAC	217	6	Auxin responsive element
IbEXPB7	Myb-binding site	CAACAG	1289	6	Drought inducibility, anthocyanin pathway element
IbEXPB7	MYB	CAACAG	1289	6	Drought inducibility, anthocyanin pathway element
IbEXPB7	MBSI	TTTTTACGGTTA	1603	11	Flavonoid biosynthetic gene element
IbEXPB7	G-Box	CACGTG	1636	6	Abscisic acid responsive element
IbEXPB8	TGA-element	AACGAC	320	6	Auxin responsive element
IbEXPB8	G-box	CACGTG	302	6	Abscisic acid responsive element
IbEXPB8	ABRE	CACGTG	302	6	Abscisic acid responsive element
IbEXPB8	ABRE	ACGTG	303	5	Abscisic acid responsive element
IbEXPB8	ABRE	ACGTG	499	5	Abscisic acid responsive element
IbEXPB8	ABRE	ACGTG	1671	5	Abscisic acid responsive element
IbEXPB8	G-Box	CACGTG	302	6	Abscisic acid responsive element
IbEXPB9	G-Box	CACGTG	1644	6	Abscisic acid responsive element
IbEXPB9	MYB	CAACAG	1292	6	Drought inducibility, anthocyanin pathway element
IbEXPB9	ABRE	ACGTG	456	5	Abscisic acid responsive element
IbEXPB9	ABRE	CACGTG	1644	6	Abscisic acid responsive element
IbEXPB9	ABRE	ACGTG	1645	5	Abscisic acid responsive element
IbEXPB9	ABRE	ACGTG	1934	5	Abscisic acid responsive element
IbEXPB9	ABRE	ACGTG	1963	5	Abscisic acid responsive element
IbEXPB9	G-box	CACGTG	1644	6	Abscisic acid responsive element
IbEXPB9	TGA-element	AACGAC	328	6	Auxin responsive element
IbEXPB9	Myb-binding site	CAACAG	1292	6	Drought inducibility, anthocyanin pathway element
IbEXPB10	TGACG-motif	TGACG	207	5	MeJA responsive element
IbEXPB10	TGACG-motif	TGACG	1183	5	MeJA responsive element
IbEXPB10	DRE core	GCCGAC	403	6	Drought responsive element
IbEXPB10	DRE core	GCCGAC	1230	6	Drought responsive element
IbEXPB10	DRE core	GCCGAC	1893	6	Drought responsive element
IbEXPB10	MYB	CAACAG	537	6	Drought inducibility, anthocyanin pathway element
IbEXPB10	MYB	CAACAG	768	6	Drought inducibility, anthocyanin pathway element
IbEXPB10	CGTCA-motif	CGTCA	207	5	MeJA responsive element
IbEXPB10	CGTCA-motif	CGTCA	1183	5	MeJA responsive element
IbEXPB10	as-1	TGACG	207	5	Drought responsive element
IbEXPB10	as-1	TGACG	1183	5	Drought responsive element
IbEXPB10	LTR	CCGAAA	902	6	Low temperature responsive element
IbEXPB10	GARE-motif	TCTGTTG	768	7	Gibberellin responsive element
IbEXPB10	CAT-box	GCCACT	1750	6	Meristem expression element
IbEXPB10	circadian	CAAAGATATC	325	9	Circadian control element
IbEXPB10	MBS	CAACTG	1656	6	Drought responsive element
IbEXPB10	Myb-binding site	CAACAG	537	6	Drought inducibility, anthocyanin pathway element
IbEXPB10	Myb-binding site	CAACAG	768	6	Drought inducibility, anthocyanin pathway element
IbEXLA1	ERE	ATTTTAAA	525	8	Ethylene responsive element
IbEXLA1	ERE	ATTTTAAA	1488	8	Ethylene responsive element
IbEXLA1	GCN4_motif	TGAGTCA	834	7	Endosperm expression element
IbEXLA1	ABRE	TACGTGTC	241	8	Abscisic acid responsive element
IbEXLA1	ABRE	ACGTG	243	5	Abscisic acid responsive element
IbEXLA1	ABRE	CGTACGTGCA	1140	9	Abscisic acid responsive element
IbEXLA1	ABRE	ACGTG	1146	5	Abscisic acid responsive element
IbEXLA1	circadian	CAAAGATATC	167	9	Circadian control element
IbEXLA1	DRE core	GCCGAC	73	6	Drought responsive element
IbEXLA1	DRE core	GCCGAC	887	6	Drought responsive element
IbEXLA1	CARE	CAACTCAC	1859	8	Gibberellin responsive element
IbEXLA1	MBSI	TTTTTACGGTTA	567	11	Flavonoid biosynthetic gene element
IbEXLA1	RY-element	CATGCATG	669	8	Seed specific regulatory element
IbEXLA2	ABRE	AACCCGG	1980	7	Abscisic acid responsive element
IbEXLA2	TC-rich repeats	GTTTTCTTAC	1593	9	Defense and stress responsive element
IbEXLA2	LTR	CCGAAA	1125	6	Low temperature responsive element
IbEXLB1	ABRE	GCAACGTGTC	1229	9	Abscisic acid responsive element
IbEXLB1	TGA-element	AACGAC	573	6	Auxin responsive element
IbEXLB1	ERE	ATTTTAAA	937	8	Ethylene responsive element
IbEXLB1	P-box	CCTTTTG	1591	7	Gibberellin responsive element
IbEXLB1	P-box	CCTTTTG	1888	7	Gibberellin responsive element
IbEXLB2	CGTCA-motif	CGTCA	783	5	MeJA responsive element
IbEXLB2	as-1	TGACG	783	5	Drought responsive element
IbEXLB2	TGACG-motif	TGACG	783	5	MeJA responsive element
IbEXLB2	MBS	CAACTG	1956	6	Drought responsive element
IbEXLB2	P-box	CCTTTTG	1887	7	Gibberellin responsive element
IbEXLB2	CCGTCC-box	CCGTCC	152	6	Growth and development related element
IbEXLB2	CCGTCC-box	CCGTCC	194	6	Growth and development related element
IbEXLB2	A-box	CCGTCC	152	6	Growth and development related element
IbEXLB2	A-box	CCGTCC	194	6	Growth and development related element
IbEXLB2	CCGTCC motif	CCGTCC	152	6	Growth and development related element
IbEXLB2	CCGTCC motif	CCGTCC	194	6	Growth and development related element
IbEXLB2	TGA-element	AACGAC	589	6	Auxin responsive element
IbEXLB2	ERE	ATTTCATA	446	8	Ethylene responsive element
IbEXLB2	ERE	ATTTTAAA	953	8	Ethylene responsive element
IbEXLB3	ERE	ATTTTAAA	492	8	Ethylene responsive element
IbEXLB3	ERE	ATTTTAAA	1075	8	Ethylene responsive element
IbEXLB3	ERE	ATTTCATA	1527	8	Ethylene responsive element
IbEXLB3	ERE	ATTTTAAA	1807	8	Ethylene responsive element
IbEXLB3	ERE	ATTTTAAA	1857	8	Ethylene responsive element
IbEXLB3	TGA-element	AACGAC	692	6	Auxin responsive element
IbEXLB3	Myb-binding site	CAACAG	1790	6	Drought inducibility, anthocyanin pathway element
IbEXLB3	ABRE	ACGTG	1653	5	Abscisic acid responsive element
IbEXLB3	TGACG-motif	TGACG	200	5	MeJA responsive element
IbEXLB3	TGACG-motif	TGACG	416	5	MeJA responsive element
IbEXLB3	CARE	CAACTCAC	1844	8	Gibberellin responsive element
IbEXLB3	MYB	CAACAG	1790	6	Drought inducibility, anthocyanin pathway element
IbEXLB3	CGTCA-motif	CGTCA	200	5	MeJA responsive element
IbEXLB3	CGTCA-motif	CGTCA	416	5	MeJA responsive element
IbEXLB3	as-1	TGACG	200	5	Drought responsive element
IbEXLB3	as-1	TGACG	416	5	Drought responsive element
IbEXLB3	GARE-motif	TCTGTTG	1789	7	Gibberellin responsive element
IbEXLB3	CAT-box	GCCACT	775	6	Meristem expression element
IbEXLB4	TATC-box	TATCCCA	586	7	Gibberellin responsive element
IbEXLB4	A-box	CCGTCC	375	6	Growth and development related element
IbEXLB4	Myb-binding site	CAACAG	174	6	Drought inducibility, anthocyanin pathway element
IbEXLB4	Myb-binding site	CAACAG	1922	6	Drought inducibility, anthocyanin pathway element
IbEXLB4	TC-rich repeats	GTTTTCTTAC	181	9	Defense and stress responsive element
IbEXLB4	TC-rich repeats	ATTCTCTAAC	1322	9	Defense and stress responsive element
IbEXLB4	CCGTCC motif	CCGTCC	375	6	Growth and development related element
IbEXLB4	CAT-box	GCCACT	1260	6	Meristem expression element
IbEXLB4	GARE-motif	TCTGTTG	174	7	Gibberellin responsive element
IbEXLB4	MYB	CAACAG	174	6	Drought inducibility, anthocyanin pathway element
IbEXLB4	MYB	CAACAG	1922	6	Drought inducibility, anthocyanin pathway element
IbEXLB4	MBS	CAACTG	792	6	Drought responsive element
IbEXLB4	CCGTCC-box	CCGTCC	375	6	Growth and development related element
IbEXLB4	TCA-element	CCATCTTTTT	833	9	Salicylic acid responsive element
IbEXLB4	HD-Zip 1	CAAT(A/T)ATTG	996	8.5	Palisade mesophyll cell differentiation element
IbEXLB5	Myb-binding site	CAACAG	845	6	Drought inducibility, anthocyanin pathway element
IbEXLB5	Myb-binding site	CAACAG	962	6	Drought inducibility, anthocyanin pathway element
IbEXLB5	G-box	CACGTG	52	6	Abscisic acid responsive element
IbEXLB5	ABRE	CACGTG	52	6	Abscisic acid responsive element
IbEXLB5	ABRE	ACGTG	53	5	Abscisic acid responsive element
IbEXLB5	ABRE	ACGTG	234	5	Abscisic acid responsive element
IbEXLB5	ABRE	ACGTG	593	5	Abscisic acid responsive element
IbEXLB5	ABRE	ACGTG	1430	5	Abscisic acid responsive element
IbEXLB5	ABRE	ACGTG	1498	5	Abscisic acid responsive element
IbEXLB5	circadian	CAAAGATATC	1244		Circadian control element
IbEXLB5	circadian	CAAAGATATC	1489		Circadian control element
IbEXLB5	MBS	CAACTG	1596		Drought responsive element
IbEXLB5	P-box	CCTTTTG	340		Gibberellin responsive element
IbEXLB5	P-box	TTCCAACAAACCCC	1648		Gibberellin responsive element
IbEXLB5	as-1	TGACG	232		Drought responsive element
IbEXLB5	as-1	TGACG	1147		Drought responsive element
IbEXLB5	as-1	TGACG	1234		Drought responsive element
IbEXLB5	CGTCA-motif	CGTCA	232		MeJA responsive element
IbEXLB5	CGTCA-motif	CGTCA	1147		MeJA responsive element
IbEXLB5	CGTCA-motif	CGTCA	1234		MeJA responsive element
IbEXLB5	GARE-motif	TCTGTTG	961		Gibberellin responsive element
IbEXLB5	LTR	CCGAAA	1623		Low temperature responsive element
IbEXLB5	CAT-box	GCCACT	357		Meristem expression element
IbEXLB5	CAT-box	GCCACT	665		Meristem expression element
IbEXLB5	CAT-box	GCCACT	1686		Meristem expression element
IbEXLB5	TGACG-motif	TGACG	232		MeJA responsive element
IbEXLB5	TGACG-motif	TGACG	1147		MeJA responsive element
IbEXLB5	TGACG-motif	TGACG	1234		MeJA responsive element
IbEXLB5	MYB	CAACAG	845		Drought inducibility, anthocyanin pathway element
IbEXLB5	MYB	CAACAG	962		Drought inducibility, anthocyanin pathway element
IbEXLB5	G-Box	CACGTG	52		Abscisic acid responsive element
IbEXLB6	P-box	CCTTTTG	1443	7	Gibberellin responsive element
IbEXLB6	P-box	CCTTTTG	1875	7	Gibberellin responsive element
IbEXLB6	GARE-motif	TCTGTTG	196	7	Gibberellin responsive element
IbEXLB6	MYB	CAACAG	197	6	Drought inducibility, anthocyanin pathway element
IbEXLB6	TC-rich repeats	ATTCTCTAAC	830	9	Defense and stress responsive element
IbEXLB6	Myb-binding site	CAACAG	197	6	Drought inducibility, anthocyanin pathway element
IbEXLB6	ERE	ATTTTAAA	67	8	Ethylene responsive element
IbEXLB6	ERE	ATTTTAAA	1347	8	Ethylene responsive element
IbEXLB7	ERE	ATTTTAAA	102	8	Ethylene responsive element
IbEXLB7	ERE	ATTTTAAA	1263	8	Ethylene responsive element
IbEXLB7	TC-rich repeats	ATTCTCTAAC	469	9	Defense and stress responsive element
IbEXLB7	TC-rich repeats	ATTCTCTAAC	759	9	Defense and stress responsive element
IbEXLB7	TGACG-motif	TGACG	579	5	MeJA responsive element
IbEXLB7	as-1	TGACG	579	5	Drought responsive element
IbEXLB7	CGTCA-motif	CGTCA	579	5	MeJA responsive element
IbEXLB7	CAT-box	GCCACT	265	6	Meristem expression element
IbEXLB7	P-box	CCTTTTG	1361	7	Gibberellin responsive element
IbEXLB7	P-box	CCTTTTG	1878	7	Gibberellin responsive element
IbEXLB8	as-1	TGACG	1487	5	Drought responsive element
IbEXLB8	as-1	TGACG	1549	5	Drought responsive element
IbEXLB8	CGTCA-motif	CGTCA	1487	5	MeJA responsive element
IbEXLB8	CGTCA-motif	CGTCA	1549	5	MeJA responsive element
IbEXLB8	CAT-box	GCCACT	1870	6	Meristem expression element
IbEXLB8	TGACG-motif	TGACG	1487	5	MeJA responsive element
IbEXLB8	TGACG-motif	TGACG	1549	5	MeJA responsive element
IbEXLB8	DRE core	GCCGAC	1337	6	Drought responsive element
IbEXLB8	DRE core	GCCGAC	1466	6	Drought responsive element
IbEXLB8	DRE core	GCCGAC	1482	6	Drought responsive element
IbEXLB8	DRE core	GCCGAC	1527	6	Drought responsive element
IbEXLB8	DRE core	GCCGAC	1591	6	Drought responsive element
IbEXLB8	DRE core	GCCGAC	1651	6	Drought responsive element
IbEXLB8	DRE core	GCCGAC	1675	6	Drought responsive element
IbEXLB8	ABRE	ACGTG	1055	5	Abscisic acid responsive element
IbEXLB8	ERE	ATTTTAAA	628	8	Ethylene responsive element
IbEXLB8	ERE	ATTTTAAA	708	8	Ethylene responsive element
IbEXLB9	ABRE	ACGTG	245	5	Abscisic acid responsive element
IbEXLB9	ABRE	ACGTG	483	5	Abscisic acid responsive element
IbEXLB9	ABRE	ACGTG	891	5	Abscisic acid responsive element
IbEXLB9	ABRE	ACGTG	1264	5	Abscisic acid responsive element
IbEXLB9	ERE	ATTTTAAA	682	8	Ethylene responsive element
IbEXLB9	ERE	ATTTTAAA	684	8	Ethylene responsive element
IbEXLB9	AuxRR-core	GGTCCAT	791	7	Auxin responsive element
IbEXLB9	TGACG-motif	TGACG	247	5	MeJA responsive element
IbEXLB9	TGACG-motif	TGACG	1247	5	MeJA responsive element
IbEXLB9	TGACG-motif	TGACG	1879	5	MeJA responsive element
IbEXLB9	as-1	TGACG	247	5	Drought responsive element
IbEXLB9	as-1	TGACG	1247	5	Drought responsive element
IbEXLB9	as-1	TGACG	1879	5	Drought responsive element
IbEXLB9	CGTCA-motif	CGTCA	247	5	MeJA responsive element
IbEXLB9	CGTCA-motif	CGTCA	1247	5	MeJA responsive element
IbEXLB9	CGTCA-motif	CGTCA	1879	5	MeJA responsive element
IbEXLB9	MBS	CAACTG	142	6	Drought responsive element
IbEXLB9	P-box	CCTTTTG	1596	7	Gibberellin responsive element
IbEXLB9	circadian	CAAAGATATC	1538	9	Circadian control element
IbEXLB10	TGA-element	AACGAC	1523	6	Auxin responsive element
IbEXLB10	G-box	CACGTG	727	6	Abscisic acid responsive element
IbEXLB10	TATC-box	TATCCCA	1946	7	Gibberellin responsive element
IbEXLB10	ABRE	ACGTG	166	5	Abscisic acid responsive element
IbEXLB10	ABRE	ACGTG	404	5	Abscisic acid responsive element
IbEXLB10	ABRE	CACGTG	727	6	Abscisic acid responsive element
IbEXLB10	ABRE	ACGTG	728	5	Abscisic acid responsive element
IbEXLB10	ABRE	ACGTG	1141	5	Abscisic acid responsive element
IbEXLB10	MBS	CAACTG	506	6	Drought responsive element
IbEXLB10	CGTCA-motif	CGTCA	402	5	MeJA responsive element
IbEXLB10	CGTCA-motif	CGTCA	1880	5	MeJA responsive element
IbEXLB10	as-1	TGACG	402	5	Drought responsive element
IbEXLB10	as-1	TGACG	1880	5	Drought responsive element
IbEXLB10	G-Box	CACGTG	727	6	Abscisic acid responsive element
IbEXLB10	TGACG-motif	TGACG	402	5	MeJA responsive element
IbEXLB10	TGACG-motif	TGACG	1880	5	MeJA responsive element
IbEXLB11	TGACG-motif	TGACG	371	5	MeJA responsive element
IbEXLB11	CGTCA-motif	CGTCA	371	5	MeJA responsive element
IbEXLB11	as-1	TGACG	371	5	Drought responsive element
IbEXLB11	CAT-box	GCCACT	1487	6	Meristem expression element
IbEXLB11	circadian	CAAAGATATC	1815	9	Circadian control element
IbEXLB11	MBS	CAACTG	1088	6	Drought responsive element
IbEXLB11	TCA-element	CCATCTTTTT	227	9	Salicylic acid responsive element
IbEXLB11	TCA-element	TCAGAAGAGG	308	9	Salicylic acid responsive element
IbEXLB11	AuxRR-core	GGTCCAT	12	7	Auxin responsive element
IbEXLB11	TC-rich repeats	GTTTTCTTAC	1138	9	Defense and stress responsive element

## Sheet: Table S4-2
Table S4-2 Statistics on the quantitative relationship between cis-elements and SlbHLH genes
Subfamily	Gene Name		Function Description
			Hormone responsiveness						Growth and development								Stress responsiveness					total number
			Abscisic acid responsive element	Auxin responsive element	Ethylene responsive element	Gibberellin responsive element	MeJA responsive element	Salicylic acid responsive element	Cell cycle regulatory element	Circadian control element	Endosperm expression element	Flavonoid biosynthetic gene element	Growth and development related element	Meristem expression element	Palisade mesophyll cell differentiation element	Seed specific regulatory element	Defense and stress responsive element	Drought inducibility, anthocyanin pathway element	Drought responsive element	Low temperature responsive element	Wound responsive element
EXPA	IbEXPA1	g1306.t1	3	0	0	1	2	3	0	0	0	0	0	1	0	1	0	2	2	1	0	16
EXPA	IbEXPA2	g3925.t1	5	2	1	0	4	1	0	0	0	0	0	0	1	0	0	0	2	0	0	16
EXPA	IbEXPA3	g3926.t1	0	0	0	0	4	0	0	0	0	0	3	1	0	0	0	2	3	0	0	13
EXPA	IbEXPA4	g4923.t1	1	2	3	0	0	0	0	0	0	0	0	0	0	0	0	0	1	0	0	7
EXPA	IbEXPA5	g9889.t1	3	0	4	0	0	0	0	0	1	0	0	1	0	1	2	4	0	0	0	16
EXPA	IbEXPA6	g10004.t1	2	0	0	0	2	0	0	0	0	0	0	0	0	1	1	0	1	0	0	7
EXPA	IbEXPA7	g15786.t1	3	0	0	0	0	2	0	0	0	0	0	1	0	0	2	4	0	0	0	12
EXPA	IbEXPA8	g15816.t1	3	0	1	1	0	1	0	0	0	0	0	0	0	0	1	2	0	0	0	9
EXPA	IbEXPA9	g15820.t1	9	2	0	1	0	1	0	0	0	0	3	0	0	0	2	4	1	0	0	23
EXPA	IbEXPA10	g16869.t1	0	0	2	1	4	0	0	0	0	0	0	1	0	0	0	2	4	0	0	14
EXPA	IbEXPA11	g17886.t1	4	2	2	0	0	2	0	0	0	0	6	1	0	0	0	0	1	1	0	19
EXPA	IbEXPA12	g18537.t1	2	0	1	0	4	0	0	0	0	0	0	2	0	0	0	0	4	2	0	15
EXPA	IbEXPA13	g18539.t1	4	0	0	0	4	0	0	0	0	0	0	2	0	0	0	0	4	0	0	14
EXPA	IbEXPA14	g20283.t1	3	1	1	0	0	0	0	0	0	0	0	0	0	0	1	0	0	0	0	6
EXPA	IbEXPA15	g24580.t1	0	1	1	1	0	0	0	0	0	0	0	2	0	0	1	2	0	0	0	8
EXPA	IbEXPA16	g25447.t1	2	0	0	0	4	1	0	0	2	0	0	0	1	0	1	2	3	0	0	16
EXPA	IbEXPA17	g25606.t1	5	0	1	3	4	0	0	0	0	0	0	0	0	0	0	2	3	1	0	19
EXPA	IbEXPA18	g29706.t1	0	0	0	0	0	0	0	0	0	0	0	0	0	0	0	0	0	0	0	0
EXPA	IbEXPA19	g29707.t1	0	0	0	0	0	0	0	0	0	0	0	0	0	0	0	0	0	0	0	0
EXPA	IbEXPA20	g30029.t1	0	1	0	0	4	1	0	0	0	0	0	1	1	0	0	4	2	2	0	16
EXPA	IbEXPA21	g33328.t1	5	0	0	0	0	0	0	0	1	0	0	2	0	0	0	0	1	0	0	9
EXPA	IbEXPA22	g38554.t1	5	0	2	0	4	0	0	1	0	0	0	0	0	0	0	2	2	0	0	16
EXPA	IbEXPA23	g39420.t1	6	1	1	0	2	0	0	0	0	0	3	0	0	0	2	0	1	1	0	17
EXPA	IbEXPA24	g39467.t1	1	2	2	1	0	3	0	0	0	0	0	0	1	0	0	0	1	1	0	12
EXPA	IbEXPA25	g42794.t1	0	0	3	1	0	0	1	0	1	0	3	0	0	1	0	2	3	0	0	15
EXPA	IbEXPA26	g47278.t1	2	1	4	0	2	0	0	0	0	0	0	0	0	0	0	0	4	0	0	13
EXPA	IbEXPA27	g53361.t1	1	1	1	0	0	0	0	0	0	0	0	1	0	0	0	2	0	2	0	8
EXPA	IbEXPA28	g53365.t1	2	2	1	0	0	0	0	0	0	0	6	1	0	0	0	2	0	1	0	15
EXPA	IbEXPA29	g58047.t1	0	2	1	0	0	0	0	0	2	0	3	0	0	0	0	0	0	2	0	10
EXPA	IbEXPA30	g58048.t1	2	0	1	0	0	0	0	0	0	0	0	1	0	1	0	0	2	0	0	7
EXPA	IbEXPA31	g58049.t1	4	0	2	0	0	0	0	1	1	0	0	0	0	0	0	0	0	0	0	8
EXPA	IbEXPA32	g58052.t1	6	0	0	0	2	0	0	0	0	0	0	0	0	0	1	0	1	0	0	10
EXPA	IbEXPA33	g58053.t1	1	1	0	0	2	0	0	1	0	0	0	0	0	0	1	0	5	0	0	11
EXPA	IbEXPA34	g58951.t1	4	1	1	0	2	0	0	0	1	0	0	0	0	0	0	0	1	0	0	10
EXPA	IbEXPA35	g60585.t1	3	0	1	0	0	0	0	0	1	0	0	2	1	0	0	0	1	0	0	9
EXPA	IbEXPA36	g61698.t1	6	3	1	0	0	1	0	1	0	0	3	1	0	0	0	4	0	0	0	20
EXPB	IbEXPB1	g9145.t1	1	1	0	1	0	0	1	1	0	0	6	1	1	0	2	0	0	0	0	15
EXPB	IbEXPB2	g24143.t1	7	1	1	0	0	0	0	0	0	0	0	0	0	0	0	2	0	0	1	12
EXPB	IbEXPB3	g24144.t1	1	1	1	2	4	1	1	0	0	0	0	2	0	0	1	0	3	0	0	17
EXPB	IbEXPB4	g27129.t1	2	0	1	0	2	1	0	0	0	0	3	1	0	1	1	2	1	0	0	15
EXPB	IbEXPB5	g27144.t1	7	2	0	1	0	0	0	0	0	0	0	0	0	0	0	2	0	1	0	13
EXPB	IbEXPB6	g27334.t1	0	1	0	1	0	0	0	0	0	0	0	0	0	0	0	2	6	0	0	10
EXPB	IbEXPB7	g27336.t1	5	1	0	0	0	0	0	0	0	1	0	0	0	0	0	2	0	0	0	9
EXPB	IbEXPB8	g48839.t1	6	1	0	0	0	0	0	0	0	0	0	0	0	0	0	0	0	0	0	7
EXPB	IbEXPB9	g48841.t1	7	1	0	0	0	0	0	0	0	0	0	0	0	0	0	2	0	0	0	10
EXPB	IbEXPB10	g54432.t1	0	0	0	1	4	0	0	1	0	0	0	1	0	0	0	4	6	1	0	18
EXLA	IbEXLA1	g904.t1	4	0	2	1	0	0	0	1	1	1	0	0	0	1	0	0	2	0	0	13
EXLA	IbEXLA2	g59839.t1	1	0	0	0	0	0	0	0	0	0	0	0	0	0	1	0	0	1	0	3
EXLB	IbEXLB1	g14386.t1	1	1	1	2	0	0	0	0	0	0	0	0	0	0	0	0	0	0	0	5
EXLB	IbEXLB2	g14427.t1	0	1	2	1	2	0	0	0	0	0	6	0	0	0	0	0	2	0	0	14
EXLB	IbEXLB3	g14812.t1	1	1	5	2	4	0	0	0	0	0	0	1	0	0	0	2	2	0	0	18
EXLB	IbEXLB4	g15079.t1	0	0	0	2	0	1	0	0	0	0	3	1	1	0	2	4	1	0	0	15
EXLB	IbEXLB5	g15300.t1	8	0	0	3	6	0	0	2	0	0	0	3	0	0	0	4	4	1	0	31
EXLB	IbEXLB6	g33144.t1	0	0	2	3	0	0	0	0	0	0	0	0	0	0	1	2	0	0	0	8
EXLB	IbEXLB7	g33212.t1	0	0	2	2	2	0	0	0	0	0	0	1	0	0	2	0	1	0	0	10
EXLB	IbEXLB8	g55672.t1	0	0	2	0	4	0	0	0	0	0	0	1	0	0	0	0	9	0	0	16
EXLB	IbEXLB9	g55673.t1	5	1	2	1	6	0	0	1	0	0	0	0	0	0	0	0	4	0	0	20
EXLB	IbEXLB10	g55674.t1	7	1	0	1	4	0	0	0	0	0	0	0	0	0	0	0	3	0	0	16
EXLB	IbEXLB11	g55709.t1	0	1	0	0	2	2	0	1	0	0	0	1	0	0	1	0	2	0	0	10
Subfamily	Gene Name		Function Description
			Hormone responsiveness						Growth and development								Stress responsiveness
			Abscisic acid responsive element	Auxin responsive element	Ethylene responsive element	Gibberellin responsive element	MeJA responsive element	Salicylic acid responsive element	Cell cycle regulatory element	Circadian control element	Endosperm expression element	Flavonoid biosynthetic gene element	Growth and development related element	Meristem expression element	Palisade mesophyll cell differentiation element	Seed specific regulatory element	Defense and stress responsive element	Drought inducibility, anthocyanin pathway element	Drought responsive element	Low temperature responsive element	Wound responsive element
EXPA	IbEXPA1	g1306.t1	√			√	√	√						√		√		√	√	√
EXPA	IbEXPA2	g3925.t1	√	√	√		√	√							√				√
EXPA	IbEXPA3	g3926.t1					√						√	√				√	√
EXPA	IbEXPA4	g4923.t1	√	√	√														√
EXPA	IbEXPA5	g9889.t1	√		√						√			√		√	√	√
EXPA	IbEXPA6	g10004.t1	√				√									√	√		√
EXPA	IbEXPA7	g15786.t1	√					√						√			√	√
EXPA	IbEXPA8	g15816.t1	√		√	√		√									√	√
EXPA	IbEXPA9	g15820.t1	√	√		√		√					√				√	√	√
EXPA	IbEXPA10	g16869.t1			√	√	√							√				√	√
EXPA	IbEXPA11	g17886.t1	√	√	√			√					√	√					√	√
EXPA	IbEXPA12	g18537.t1	√		√		√							√					√	√
EXPA	IbEXPA13	g18539.t1	√				√							√					√
EXPA	IbEXPA14	g20283.t1	√	√	√												√
EXPA	IbEXPA15	g24580.t1		√	√	√								√			√	√
EXPA	IbEXPA16	g25447.t1	√				√	√			√				√		√	√	√
EXPA	IbEXPA17	g25606.t1	√		√	√	√											√	√	√
EXPA	IbEXPA18	g29706.t1
EXPA	IbEXPA19	g29707.t1
EXPA	IbEXPA20	g30029.t1		√			√	√						√	√			√	√	√
EXPA	IbEXPA21	g33328.t1	√								√			√					√
EXPA	IbEXPA22	g38554.t1	√		√		√			√								√	√
EXPA	IbEXPA23	g39420.t1	√	√	√		√						√				√		√	√
EXPA	IbEXPA24	g39467.t1	√	√	√	√		√							√				√	√
EXPA	IbEXPA25	g42794.t1			√	√			√		√		√			√		√	√
EXPA	IbEXPA26	g47278.t1	√	√	√		√												√
EXPA	IbEXPA27	g53361.t1	√	√	√									√				√		√
EXPA	IbEXPA28	g53365.t1	√	√	√								√	√				√		√
EXPA	IbEXPA29	g58047.t1		√	√						√		√							√
EXPA	IbEXPA30	g58048.t1	√		√									√		√			√
EXPA	IbEXPA31	g58049.t1	√		√					√	√
EXPA	IbEXPA32	g58052.t1	√				√										√		√
EXPA	IbEXPA33	g58053.t1	√	√			√			√							√		√
EXPA	IbEXPA34	g58951.t1	√	√	√		√				√								√
EXPA	IbEXPA35	g60585.t1	√		√						√			√	√				√
EXPA	IbEXPA36	g61698.t1	√	√	√			√		√			√	√				√
EXPB	IbEXPB1	g9145.t1	√	√		√			√	√			√	√	√		√
EXPB	IbEXPB2	g24143.t1	√	√	√													√			√
EXPB	IbEXPB3	g24144.t1	√	√	√	√	√	√	√					√			√		√
EXPB	IbEXPB4	g27129.t1	√		√		√	√					√	√		√	√	√	√
EXPB	IbEXPB5	g27144.t1	√	√		√												√		√
EXPB	IbEXPB6	g27334.t1		√		√												√	√
EXPB	IbEXPB7	g27336.t1	√	√								√						√
EXPB	IbEXPB8	g48839.t1	√	√
EXPB	IbEXPB9	g48841.t1	√	√														√
EXPB	IbEXPB10	g54432.t1				√	√			√				√				√	√	√
EXLA	IbEXLA1	g904.t1	√		√	√				√	√	√				√			√
EXLA	IbEXLA2	g59839.t1	√														√			√
EXLB	IbEXLB1	g14386.t1	√	√	√	√
EXLB	IbEXLB2	g14427.t1		√	√	√	√						√						√
EXLB	IbEXLB3	g14812.t1	√	√	√	√	√							√				√	√
EXLB	IbEXLB4	g15079.t1				√		√					√	√	√		√	√	√
EXLB	IbEXLB5	g15300.t1	√			√	√			√				√				√	√	√
EXLB	IbEXLB6	g33144.t1			√	√											√	√
EXLB	IbEXLB7	g33212.t1			√	√	√							√			√		√
EXLB	IbEXLB8	g55672.t1			√		√							√					√
EXLB	IbEXLB9	g55673.t1	√	√	√	√	√			√									√
EXLB	IbEXLB10	g55674.t1	√	√		√	√												√
EXLB	IbEXLB11	g55709.t1		√			√	√		√				√			√		√
