# Supplementary material for: Transcriptome- and genome-wide systematic identification of expansin gene family and their expression in tuberous root development and stress responses in sweetpotato (Ipomoea batatas)
Source: Front Plant Sci. 2024 Jun 20;15:1412540. doi: 10.3389/fpls.2024.1412540 (PMC11223104; doi:10.3389/fpls.2024.1412540)
Supplement: Supplementary file 1 [file DataSheet_1.zip › Data Sheet 1/Supplementary files/Table S5 RNA-seq related data.xlsx]

## Sheet: Table S5-1
Table S5-1. The data set summary of transcriptome sequence.
Sample	Raw Data		Valid Data		Valid Ratio(reads)	Q20%	Q30%	GC content%
	Read	Base	Read	Base
WT_1M	45543670	6.83G	44627942	6.69G	97.99	99.95	97.95	45.5
WT_20	35411302	5.31G	34595842	5.19G	97.7	99.95	97.68	45.5
WT_4M	40887638	6.13G	39601136	5.94G	96.85	99.93	97.97	46.5

## Sheet: Table S5-2
Table S5-2 Total DEGs (DR vs FR) indetified in this RNA-seq
Gene_id	GO	KEGG	KO_ENTRY	EC	Description	FPKM.DR	FPKM.FR	foldchange (fc)	log2(fc)	pval	qval	regulation
g46878.t1	NA	NA	NA	NA	sporamin precursor [Ipomoea batatas]	376.618	1.3459	279.827	8.12839	1.28115e-162	3.20763e-158	up
g46661.t1	GO:0004867(serine-type endopeptidase inhibitor activity);GO:0005575(cellular_component)	NA	NA	NA	sporamin precursor [Ipomoea batatas]	227.993	0.730295	312.193	8.28629	2.75772e-156	3.45226e-152	up
g46666.t1	GO:0004867(serine-type endopeptidase inhibitor activity);GO:0005575(cellular_component)	NA	NA	NA	sporamin A [Ipomoea x leucantha]	333.452	1.37806	241.973	7.9187	1.80247e-155	1.50429e-151	up
g46653.t1	GO:0004867(serine-type endopeptidase inhibitor activity);GO:0005575(cellular_component)	NA	NA	NA	sporamin [Ipomoea batatas]	251.367	1.27528	197.107	7.62284	6.22705e-143	3.89767e-139	up
g46657.t1	GO:0004867(serine-type endopeptidase inhibitor activity);GO:0005575(cellular_component)	NA	NA	NA	sporamin precursor [Ipomoea batatas]	183.439	1.00694	182.174	7.50917	2.06675e-140	1.0349e-136	up
g49793.t1	GO:0015079(potassium ion transmembrane transporter activity);GO:0016020(membrane)	NA	NA	NA	PREDICTED: potassium transporter 5-like [Ipomoea nil]	2.22323	154.072	0.0144298	-6.1148	2.30575e-128	9.6215e-125	down
g46662.t1	GO:0004867(serine-type endopeptidase inhibitor activity);GO:0005575(cellular_component)	NA	NA	NA	sporamin B [Ipomoea batatas]	168.522	1.74856	96.3777	6.59063	3.06169e-117	1.09508e-113	up
g46673.t1	NA	NA	NA	NA	sporamin B [Ipomoea batatas]	101.789	0.941812	108.078	6.75592	1.6372e-115	5.12383e-112	up
g55240.t1	GO:0016791(phosphatase activity)	00750(Vitamin B6 metabolism)	K13248	EC:3.1.3.74	PREDICTED: inorganic pyrophosphatase 2-like [Ipomoea nil]	6.03292	270.504	0.0223025	-5.48665	2.59847e-109	7.22865e-106	down
g46656.t1	GO:0004867(serine-type endopeptidase inhibitor activity);GO:0005575(cellular_component)	NA	NA	NA	sporamin B [Ipomoea batatas]	99.5705	1.15401	86.282	6.43099	6.56215e-107	1.64296e-103	up
g4095.t1	GO:0004620(phospholipase activity);GO:0005737(cytoplasm);GO:0016020(membrane);GO:0047372(acylglycerol lipase activity)	NA	NA	NA	PREDICTED: patatin-like protein 2 [Ipomoea nil]	7.19353	283.347	0.0253877	-5.29973	3.97021e-106	9.03655e-103	down
g26567.t1	GO:0016020(membrane);GO:0016709(oxidoreductase activity, acting on paired donors, with incorporation or reduction of molecular oxygen, NAD(P)H as one donor, and incorporation of one atom of oxygen);GO:0044550(secondary metabolite biosynthetic process)	00360(Phenylalanine metabolism);00130(Ubiquinone and other terpenoid-quinone biosynthesis);00940(Phenylpropanoid biosynthesis);00945(Stilbenoid, diarylheptanoid and gingerol biosynthesis);00941(Flavonoid biosynthesis)	K00487	EC:1.14.13.11	PREDICTED: cytochrome P450 CYP73A100-like [Ipomoea nil]	3.44193	136.246	0.0252625	-5.30686	7.04376e-104	1.46962e-100	down
g17637.t1	GO:0008889(glycerophosphodiester phosphodiesterase activity);GO:0030643(cellular phosphate ion homeostasis);GO:0046475(glycerophospholipid catabolic process)	00564(Glycerophospholipid metabolism)	K18696	EC:3.1.4.46	PREDICTED: glycerophosphodiester phosphodiesterase GDPD1, chloroplastic-like [Ipomoea nil]	3.28419	120.919	0.0271602	-5.20236	1.31942e-99	2.54109e-96	down
g60684.t1	GO:0007275(multicellular organism development);GO:0009687(abscisic acid metabolic process);GO:0010268(brassinosteroid homeostasis);GO:0016125(sterol metabolic process);GO:0016132(brassinosteroid biosynthetic process);GO:0016709(oxidoreductase activity, acting on paired donors, with incorporation or reduction of molecular oxygen, NAD(P)H as one donor, and incorporation of one atom of oxygen)	00906(Carotenoid biosynthesis)	K09843	EC:1.14.13.93	PREDICTED: abscisic acid 8'-hydroxylase 1-like [Ipomoea nil]	1.64609	65.3773	0.0251783	-5.31168	4.14093e-98	7.40546e-95	down
g46021.t1	GO:0004806(triglyceride lipase activity);GO:0005737(cytoplasm);GO:0006629(lipid metabolic process);GO:0008970(phosphatidylcholine 1-acylhydrolase activity);GO:0010187(negative regulation of seed germination);GO:0019915(lipid storage);GO:0046340(diacylglycerol catabolic process);GO:0047372(acylglycerol lipase activity);GO:0052651(monoacylglycerol catabolic process)	00220(Arginine biosynthesis)	K00145	EC:1.2.1.38	PREDICTED: phospholipase A1-IIgamma-like [Ipomoea nil]	0.997056	46.1831	0.0215892	-5.53355	6.52613e-97	1.0893e-93	down
g17649.t1	GO:0008889(glycerophosphodiester phosphodiesterase activity);GO:0030643(cellular phosphate ion homeostasis);GO:0046475(glycerophospholipid catabolic process)	00564(Glycerophospholipid metabolism)	K18696	EC:3.1.4.46	PREDICTED: glycerophosphodiester phosphodiesterase GDPD1, chloroplastic-like [Ipomoea nil]	3.60307	119.985	0.0300294	-5.05748	3.58282e-96	5.60644e-93	down
g46667.t1	GO:0004867(serine-type endopeptidase inhibitor activity);GO:0005575(cellular_component)	NA	NA	NA	sporamin B [Ipomoea batatas]	43.8639	0.652302	67.2447	6.07135	8.60252e-95	1.26695e-91	up
g46654.t1	NA	NA	NA	NA	sporamin B [Ipomoea batatas]	48.7575	0.778885	62.5991	5.96807	1.29483e-93	1.80103e-90	up
g23523.t1	GO:0016165(linoleate 13S-lipoxygenase activity)	00591(Linoleic acid metabolism)	K15718	EC:1.13.11.58	PREDICTED: probable linoleate 9S-lipoxygenase 5 [Ipomoea nil]	1.40063	49.897	0.0280704	-5.15481	2.15901e-93	2.845e-90	down
g23525.t1	GO:0016165(linoleate 13S-lipoxygenase activity)	00591(Linoleic acid metabolism)	K15718	EC:1.13.11.58	PREDICTED: probable linoleate 9S-lipoxygenase 5 [Ipomoea nil]	11.1509	303.402	0.0367529	-4.766	3.37679e-93	4.22723e-90	down
g47173.t1	GO:0005576(extracellular region);GO:0006508(proteolysis);GO:0008237(metallopeptidase activity);GO:0009694(jasmonic acid metabolic process);GO:0009753(response to jasmonic acid);GO:0009850(auxin metabolic process);GO:0010112(regulation of systemic acquired resistance);GO:0010178(IAA-amino acid conjugate hydrolase activity);GO:0046872(metal ion binding);GO:1990206(jasmonyl-Ile conjugate hydrolase a…	NA	NA	NA	PREDICTED: IAA-amino acid hydrolase ILR1-like 1 [Ipomoea nil]	2.18688	68.983	0.0317018	-4.97929	1.37309e-91	1.63705e-88	down
g17443.t1	GO:0003674(molecular_function);GO:0005634(nucleus);GO:0005773(vacuole);GO:0008150(biological_process)	NA	NA	NA	PREDICTED: uncharacterized protein LOC109157965 [Ipomoea nil]	0.712457	28.5737	0.024934	-5.32574	3.67297e-91	4.18001e-88	down
g57820.t1	GO:0046658(anchored component of plasma membrane)	NA	NA	NA	PREDICTED: umecyanin-like [Ipomoea nil]	1.32912	53.164	0.0250004	-5.3219	6.5321e-91	7.11061e-88	down
g57118.t1	GO:0003674(molecular_function);GO:0005575(cellular_component);GO:0008150(biological_process)	NA	NA	NA	PREDICTED: uncharacterized protein LOC109157539 [Ipomoea nil]	0.396248	17.3448	0.0228453	-5.45196	3.83152e-88	3.99707e-85	down
g31192.t1	GO:0003674(molecular_function);GO:0005576(extracellular region);GO:0008150(biological_process);GO:0016021(integral component of membrane)	NA	NA	NA	PREDICTED: uncharacterized protein LOC109221213 [Nicotiana attenuata]	1.03978	45.2353	0.022986	-5.4431	5.64677e-88	5.65513e-85	down
g25967.t1	GO:0003677(DNA binding);GO:0003700(DNA binding transcription factor activity);GO:0005634(nucleus);GO:0006351(transcription, DNA-templated);GO:0006355(regulation of transcription, DNA-templated);GO:0009873(ethylene-activated signaling pathway);GO:0043565(sequence-specific DNA binding);GO:0044212(transcription regulatory region DNA binding)	NA	NA	NA	PREDICTED: ethylene-responsive transcription factor TINY-like [Ipomoea nil]	3.28817	92.4568	0.0355644	-4.81342	9.54381e-88	9.19033e-85	down
g38261.t1	GO:0004457(lactate dehydrogenase activity);GO:0005737(cytoplasm);GO:0005829(cytosol);GO:0005886(plasma membrane);GO:0009651(response to salt stress);GO:0009737(response to abscisic acid)	00010(Glycolysis / Gluconeogenesis);00620(Pyruvate metabolism);00640(Propanoate metabolism);00270(Cysteine and methionine metabolism)	K00016	EC:1.1.1.27	PREDICTED: L-lactate dehydrogenase B-like [Ipomoea nil]	0.641783	26.1243	0.0245665	-5.34716	6.22429e-86	5.77176e-83	down
g9148.t1	GO:0005783(endoplasmic reticulum)	NA	NA	NA	PREDICTED: SPX domain-containing protein 3 [Ipomoea nil]	0.945982	34.1128	0.027731	-5.17236	4.91767e-83	4.39728e-80	down
g55017.t1	GO:0051213(dioxygenase activity)	00940(Phenylpropanoid biosynthesis)	K06892	EC:1.14.11.-	PREDICTED: protein DMR6-LIKE OXYGENASE 2-like [Ipomoea nil]	3.34226	81.7519	0.0408829	-4.61236	9.16699e-83	7.91427e-80	down
g17184.t1	GO:0005384(manganese ion transmembrane transporter activity);GO:0005737(cytoplasm);GO:0005773(vacuole);GO:0005774(vacuolar membrane);GO:0006828(manganese ion transport);GO:0006875(cellular metal ion homeostasis);GO:0006879(cellular iron ion homeostasis);GO:0009624(response to nematode);GO:0010039(response to iron ion);GO:0015103(inorganic anion transmembrane transporter activity);GO:0015691(cadmi…	NA	NA	NA	PREDICTED: metal transporter Nramp3 [Ipomoea nil]	1.80463	44.6871	0.0403836	-4.63009	1.8139e-81	1.51382e-78	down
g31550.t1	GO:0002237(response to molecule of bacterial origin);GO:0003700(DNA binding transcription factor activity);GO:0005515(protein binding);GO:0005634(nucleus);GO:0006351(transcription, DNA-templated);GO:0006355(regulation of transcription, DNA-templated);GO:0009611(response to wounding);GO:0009751(response to salicylic acid);GO:0010200(response to chitin);GO:0031347(regulation of defense response);GO…	04626(Plant-pathogen interaction)	K18834	NA	PREDICTED: probable WRKY transcription factor 40 [Ipomoea nil]	4.86002	109.435	0.04441	-4.49297	2.82397e-81	2.28076e-78	down
g31372.t1	GO:0003674(molecular_function);GO:0005634(nucleus);GO:0006979(response to oxidative stress);GO:0016607(nuclear speck);GO:0046686(response to cadmium ion)	NA	NA	NA	PREDICTED: suppressor protein SRP40-like isoform X1 [Ipomoea nil]	3.06116	77.4697	0.0395143	-4.66148	3.484e-80	2.7259e-77	down
g47638.t1	NA	NA	NA	NA		103.075	2.80118	36.797	5.20151	8.15296e-80	6.18563e-77	up
g59264.t1	GO:0008152(metabolic process);GO:0009570(chloroplast stroma);GO:0010333(terpene synthase activity)	00909(Sesquiterpenoid and triterpenoid biosynthesis)	K14175	EC:4.2.3.48	PREDICTED: (3S,6E)-nerolidol synthase 1-like isoform X1 [Ipomoea nil]	13.4023	258.774	0.0517913	-4.27115	3.31378e-79	2.44021e-76	down
g39764.t1	GO:0003714(transcription corepressor activity);GO:0005634(nucleus);GO:0009611(response to wounding);GO:0031347(regulation of defense response);GO:1903507(negative regulation of nucleic acid-templated transcription);GO:2000022(regulation of jasmonic acid mediated signaling pathway)	04075(Plant hormone signal transduction)	K13464	NA	PREDICTED: protein TIFY 9-like isoform X2 [Ipomoea nil]	1.86805	44.2723	0.0421946	-4.5668	1.96825e-77	1.40628e-74	down
g13691.t1	GO:0000272(polysaccharide catabolic process);GO:0005737(cytoplasm);GO:0005829(cytosol);GO:0005983(starch catabolic process);GO:0009507(chloroplast);GO:0016161(beta-amylase activity);GO:0080027(response to herbivore);GO:0102229(amylopectin maltohydrolase activity)	00500(Starch and sucrose metabolism)	K01177	EC:3.2.1.2	RecName: Full=Beta-amylase; AltName: Full=1,4-alpha-D-glucan maltohydrolase	34.25	1.17458	29.1593	4.86588	2.02206e-77	1.40628e-74	up
g7875.t1	GO:0005886(plasma membrane);GO:0009877(nodulation);GO:0017110(nucleoside-diphosphatase activity);GO:0043273(CTPase activity)	00230(Purine metabolism);00240(Pyrimidine metabolism)	K14641	EC:3.6.1.5	PREDICTED: apyrase-like [Ipomoea nil]	1.03907	26.8436	0.0387084	-4.69121	3.20375e-77	2.1679e-74	down
g14030.t1	GO:0005634(nucleus);GO:0005737(cytoplasm);GO:0009611(response to wounding);GO:0009694(jasmonic acid metabolic process);GO:0009695(jasmonic acid biosynthetic process);GO:0009867(jasmonic acid mediated signaling pathway);GO:0030795(jasmonate O-methyltransferase activity);GO:0031408(oxylipin biosynthetic process);GO:0032259(methylation);GO:0102078(methyl jasmonate methylesterase activity)	NA	NA	NA	PREDICTED: salicylate carboxymethyltransferase-like [Ipomoea nil]	2.15627	48.4645	0.0444918	-4.49032	1.27383e-76	8.39287e-74	down
g933.t1	GO:0009737(response to abscisic acid)	04626(Plant-pathogen interaction)	K16225	NA	PREDICTED: probable WRKY transcription factor 53 [Ipomoea nil]	1.49101	35.1846	0.0423767	-4.56058	1.46543e-76	9.40765e-74	down
g37261.t1	GO:0004420(hydroxymethylglutaryl-CoA reductase (NADPH) activity);GO:0005778(peroxisomal membrane);GO:0005789(endoplasmic reticulum membrane);GO:0008299(isoprenoid biosynthetic process);GO:0016126(sterol biosynthetic process)	00900(Terpenoid backbone biosynthesis)	K00021	EC:1.1.1.34	PREDICTED: 3-hydroxy-3-methylglutaryl-coenzyme A reductase-like [Ipomoea nil]	0.610321	17.6653	0.0345492	-4.8552	2.07173e-76	1.29675e-73	down
g29104.t1	GO:0004553(hydrolase activity, hydrolyzing O-glycosyl compounds);GO:0005576(extracellular region);GO:0005618(cell wall);GO:0009414(response to water deprivation);GO:0010411(xyloglucan metabolic process);GO:0016762(xyloglucan:xyloglucosyl transferase activity);GO:0016798(hydrolase activity, acting on glycosyl bonds);GO:0042546(cell wall biogenesis);GO:0048046(apoplast);GO:0071555(cell wall organiz…	NA	NA	NA	PREDICTED: probable xyloglucan endotransglucosylase/hydrolase protein 6 [Ipomoea nil]	0.869089	24.1311	0.0360154	-4.79524	9.86902e-76	6.0266e-73	down
g42361.t1	GO:0000166(nucleotide binding);GO:0001666(response to hypoxia);GO:0004022(alcohol dehydrogenase (NAD) activity);GO:0005737(cytoplasm);GO:0005794(Golgi apparatus);GO:0005829(cytosol);GO:0005886(plasma membrane);GO:0006970(response to osmotic stress);GO:0008270(zinc ion binding);GO:0009409(response to cold);GO:0009413(response to flooding);GO:0009414(response to water deprivation);GO:0009651(respon…	00010(Glycolysis / Gluconeogenesis);00071(Fatty acid degradation);00592(alpha-Linolenic acid metabolism);00350(Tyrosine metabolism)	K18857	EC:1.1.1.1	PREDICTED: alcohol dehydrogenase 3 [Ipomoea nil]	9.63205	176.951	0.0544336	-4.19936	2.00485e-75	1.19513e-72	down
g23482.t1	GO:0005886(plasma membrane)	04016(MAPK signaling pathway - plant);04626(Plant-pathogen interaction)	K13447	EC:1.6.3.-;EC:1.11.1.-	PREDICTED: respiratory burst oxidase homolog protein B-like [Ipomoea nil]	4.99344	89.7844	0.0556159	-4.16836	7.58002e-75	4.41351e-72	down
g59252.t1	GO:0005737(cytoplasm);GO:0016740(transferase activity);GO:0016747(transferase activity, transferring acyl groups other than amino-acyl groups)	00940(Phenylpropanoid biosynthesis);00945(Stilbenoid, diarylheptanoid and gingerol biosynthesis);00941(Flavonoid biosynthesis)	K13065	EC:2.3.1.133	PREDICTED: shikimate O-hydroxycinnamoyltransferase-like [Ipomoea nil]	0.570868	16.8141	0.0339518	-4.88037	1.80732e-74	1.02841e-71	down
g23527.t1	GO:0004497(monooxygenase activity);GO:0016125(sterol metabolic process)	00592(alpha-Linolenic acid metabolism)	K01723	EC:4.2.1.92	PREDICTED: allene oxide synthase 3-like [Ipomoea nil]	15.5726	265.527	0.0586482	-4.09177	2.24122e-74	1.24697e-71	down
g54803.t1	GO:0004650(polygalacturonase activity);GO:0005576(extracellular region);GO:0005618(cell wall);GO:0005975(carbohydrate metabolic process);GO:0009831(plant-type cell wall modification involved in multidimensional cell growth);GO:0071555(cell wall organization)	00040(Pentose and glucuronate interconversions)	K01213	EC:3.2.1.67	PREDICTED: polygalacturonase At1g48100 [Ipomoea nil]	101.373	4.2552	23.8232	4.5743	4.4262e-74	2.4091e-71	up
g26220.t1	GO:0003959(NADPH dehydrogenase activity);GO:0005777(peroxisome);GO:0009695(jasmonic acid biosynthetic process);GO:0016629(12-oxophytodienoate reductase activity);GO:0031408(oxylipin biosynthetic process)	00592(alpha-Linolenic acid metabolism)	K05894	EC:1.3.1.42	PREDICTED: 12-oxophytodienoate reductase 3-like [Ipomoea nil]	0.570325	16.8855	0.033776	-4.88786	6.59054e-74	3.5108e-71	down
g26140.t1	GO:0005783(endoplasmic reticulum)	04626(Plant-pathogen interaction)	K13457	NA	PREDICTED: putative late blight resistance protein homolog R1A-10 [Ipomoea nil]	3.18273	56.7702	0.0560634	-4.1568	1.87576e-73	9.78407e-71	down
g50764.t1	GO:0051213(dioxygenase activity)	00940(Phenylpropanoid biosynthesis)	K06892	EC:1.14.11.-	oxidoreductase [Ipomoea batatas]	1.1103	25.9968	0.0427092	-4.54931	7.78047e-73	3.9755e-70	down
g34264.t1	GO:0003674(molecular_function);GO:0005615(extracellular space);GO:0005618(cell wall);GO:0005794(Golgi apparatus);GO:0005829(cytosol);GO:0008150(biological_process);GO:0009505(plant-type cell wall);GO:0009506(plasmodesma);GO:0009507(chloroplast);GO:0048046(apoplast)	NA	NA	NA	PREDICTED: protein EXORDIUM-like 2 [Ipomoea nil]	35.217	573.083	0.0614518	-4.0244	1.14665e-72	5.74174e-70	down
g50763.t1	GO:0051213(dioxygenase activity)	00940(Phenylpropanoid biosynthesis)	K06892	EC:1.14.11.-	oxidoreductase [Ipomoea batatas]	1.42394	31.9891	0.0445133	-4.48962	1.3071e-72	6.41682e-70	down
g42371.t1	GO:0000166(nucleotide binding);GO:0001666(response to hypoxia);GO:0004022(alcohol dehydrogenase (NAD) activity);GO:0005737(cytoplasm);GO:0005794(Golgi apparatus);GO:0005829(cytosol);GO:0005886(plasma membrane);GO:0006970(response to osmotic stress);GO:0008270(zinc ion binding);GO:0009409(response to cold);GO:0009413(response to flooding);GO:0009414(response to water deprivation);GO:0009651(respon…	00010(Glycolysis / Gluconeogenesis);00071(Fatty acid degradation);00592(alpha-Linolenic acid metabolism);00350(Tyrosine metabolism)	K18857	EC:1.1.1.1	PREDICTED: alcohol dehydrogenase 3 [Ipomoea nil]	9.47045	158.737	0.0596613	-4.06706	5.12413e-72	2.46717e-69	down
g59608.t1	GO:0003674(molecular_function);GO:0005739(mitochondrion);GO:0008150(biological_process)	00520(Amino sugar and nucleotide sugar metabolism)	K15920	EC:3.2.1.37	PREDICTED: uncharacterized protein LOC104094238 [Nicotiana tomentosiformis]	3.46695	74.0914	0.0467929	-4.41757	1.09575e-70	5.17629e-68	down
g12834.t1	GO:0003677(DNA binding);GO:0003700(DNA binding transcription factor activity);GO:0005634(nucleus);GO:0006351(transcription, DNA-templated);GO:0006355(regulation of transcription, DNA-templated)	04075(Plant hormone signal transduction)	K14491	NA	PREDICTED: myb family transcription factor EFM-like [Ipomoea nil]	0.632876	15.9472	0.0396858	-4.65523	1.37405e-70	6.37076e-68	down
g1854.t1	GO:0004674(protein serine/threonine kinase activity);GO:0005886(plasma membrane)	NA	NA	NA	PREDICTED: probable receptor-like protein kinase At1g11050 [Ipomoea nil]	0.644095	14.3803	0.0447901	-4.48068	1.23913e-68	5.64074e-66	down
g38193.t1	GO:0003677(DNA binding);GO:0003700(DNA binding transcription factor activity);GO:0005634(nucleus);GO:0006351(transcription, DNA-templated);GO:0006355(regulation of transcription, DNA-templated);GO:0010371(regulation of gibberellin biosynthetic process);GO:0048510(regulation of timing of transition from vegetative to reproductive phase)	NA	NA	NA	PREDICTED: dehydration-responsive element-binding protein 1E-like [Ipomoea nil]	1.32432	27.1437	0.0487894	-4.35729	3.80532e-68	1.70132e-65	down
g57404.t1	GO:0008422(beta-glucosidase activity);GO:0009651(response to salt stress);GO:0009725(response to hormone);GO:0019762(glucosinolate catabolic process)	00500(Starch and sucrose metabolism);00460(Cyanoamino acid metabolism);00940(Phenylpropanoid biosynthesis)	K01188	EC:3.2.1.21	PREDICTED: furcatin hydrolase-like [Ipomoea nil]	1.70279	28.8287	0.0590657	-4.08154	1.20774e-67	5.30495e-65	down
g58284.t1	GO:0002679(respiratory burst involved in defense response);GO:0004842(ubiquitin-protein transferase activity);GO:0005737(cytoplasm);GO:0005829(cytosol);GO:0006952(defense response);GO:0009414(response to water deprivation);GO:0010200(response to chitin);GO:0016567(protein ubiquitination);GO:0051865(protein autoubiquitination)	04120(Ubiquitin mediated proteolysis)	K10260	NA	PREDICTED: E3 ubiquitin-protein ligase PUB24-like [Ipomoea nil]	6.03203	90.548	0.0666169	-3.90797	1.49065e-66	6.43474e-64	down
g42096.t1	NA	NA	NA	NA	PREDICTED: uncharacterized protein LOC109169725 [Ipomoea nil]	1.27275	27.22	0.046758	-4.41864	5.29575e-66	2.24728e-63	down
g58854.t1	GO:0000287(magnesium ion binding);GO:0004737(pyruvate decarboxylase activity);GO:0005575(cellular_component);GO:0016831(carboxy-lyase activity);GO:0030976(thiamine pyrophosphate binding)	00010(Glycolysis / Gluconeogenesis)	K01568	EC:4.1.1.1	PREDICTED: pyruvate decarboxylase 1-like [Ipomoea nil]	5.82467	84.1472	0.06922	-3.85267	5.99157e-66	2.50018e-63	down
g25314.t1	GO:0003677(DNA binding);GO:0003700(DNA binding transcription factor activity);GO:0005634(nucleus);GO:0006351(transcription, DNA-templated);GO:0006355(regulation of transcription, DNA-templated);GO:0009873(ethylene-activated signaling pathway);GO:0019760(glucosinolate metabolic process);GO:0043565(sequence-specific DNA binding);GO:0044212(transcription regulatory region DNA binding);GO:0045893(pos…	NA	NA	NA	PREDICTED: ethylene-responsive transcription factor ERF027 [Ipomoea nil]	9.65089	138.509	0.0696768	-3.84318	7.0676e-66	2.90084e-63	down
g55480.t1	GO:0004420(hydroxymethylglutaryl-CoA reductase (NADPH) activity);GO:0005778(peroxisomal membrane);GO:0005789(endoplasmic reticulum membrane);GO:0008299(isoprenoid biosynthetic process);GO:0016126(sterol biosynthetic process)	00900(Terpenoid backbone biosynthesis)	K00021	EC:1.1.1.34	PREDICTED: 3-hydroxy-3-methylglutaryl-coenzyme A reductase-like [Ipomoea nil]	1.56815	26.5269	0.0591157	-4.08032	9.43406e-66	3.80969e-63	down
g19170.t1	GO:0004420(hydroxymethylglutaryl-CoA reductase (NADPH) activity);GO:0005778(peroxisomal membrane);GO:0005789(endoplasmic reticulum membrane);GO:0008299(isoprenoid biosynthetic process);GO:0016126(sterol biosynthetic process)	00900(Terpenoid backbone biosynthesis)	K00021	EC:1.1.1.34	PREDICTED: 3-hydroxy-3-methylglutaryl-coenzyme A reductase-like [Ipomoea nil]	1.43937	24.5683	0.0585863	-4.09329	1.99507e-65	7.92866e-63	down
g16907.t1	GO:0005886(plasma membrane);GO:0016021(integral component of membrane);GO:0042626(ATPase activity, coupled to transmembrane movement of substances)	02010(ABC transporters)	K05681	NA	PREDICTED: ABC transporter G family member 11-like [Ipomoea nil]	5.20636	73.8409	0.0705077	-3.82607	2.83047e-65	1.10729e-62	down
g15879.t1	GO:0006855(drug transmembrane transport)	NA	NA	NA	PREDICTED: protein DETOXIFICATION 49-like [Ipomoea nil]	1.5377	27.0751	0.0567937	-4.13813	3.21319e-65	1.23767e-62	down
g55709.t1	GO:0009505(plant-type cell wall);GO:0009506(plasmodesma);GO:0016020(membrane)	NA	NA	NA	PREDICTED: expansin-like B1 [Ipomoea nil]	2.92732	46.1061	0.0634908	-3.97731	1.06159e-64	4.02714e-62	down
g42095.t1	NA	NA	NA	NA	PREDICTED: uncharacterized protein LOC109169710 isoform X2 [Ipomoea nil]	9.30106	132.879	0.0699965	-3.83657	1.61555e-64	6.0371e-62	down
g26663.t1	GO:0000139(Golgi membrane);GO:0005794(Golgi apparatus);GO:0006486(protein glycosylation);GO:0008378(galactosyltransferase activity);GO:0016021(integral component of membrane);GO:0016757(transferase activity, transferring glycosyl groups)	NA	NA	NA	PREDICTED: beta-1,3-galactosyltransferase 6 isoform X2 [Ipomoea nil]	1.73359	31.4506	0.0551211	-4.18125	3.45134e-64	1.27075e-61	down
g10102.t1	GO:0004672(protein kinase activity);GO:0004707(MAP kinase activity);GO:0005515(protein binding);GO:0005524(ATP binding);GO:0005634(nucleus);GO:0005737(cytoplasm);GO:0006468(protein phosphorylation);GO:0006970(response to osmotic stress);GO:0006979(response to oxidative stress);GO:0007165(signal transduction);GO:0009409(response to cold);GO:0009555(pollen development);GO:0009611(response to woundi…	04016(MAPK signaling pathway - plant)	K20536	EC:2.7.11.24	mitogen-activated protein kinase [Ipomoea batatas]	7.91705	108.411	0.0730283	-3.7754	3.66604e-64	1.33024e-61	down
g47381.t1	GO:0016787(hydrolase activity)	NA	NA	NA	PREDICTED: putative methylesterase 11, chloroplastic [Ipomoea nil]	1.43419	24.2094	0.0592409	-4.07726	1.23153e-63	4.40485e-61	down
g16261.t1	GO:0005515(protein binding);GO:0005634(nucleus);GO:0006511(ubiquitin-dependent protein catabolic process);GO:0009723(response to ethylene);GO:0009873(ethylene-activated signaling pathway);GO:0010105(negative regulation of ethylene-activated signaling pathway);GO:0016567(protein ubiquitination);GO:0019005(SCF ubiquitin ligase complex)	04016(MAPK signaling pathway - plant);04075(Plant hormone signal transduction)	K14515	NA	PREDICTED: EIN3-binding F-box protein 2-like [Ipomoea nil]	2.07524	30.2562	0.0685891	-3.86588	2.82652e-63	9.96727e-61	down
g17691.t1	GO:0000981(RNA polymerase II transcription factor activity, sequence-specific DNA binding);GO:0001135(transcription factor activity, RNA polymerase II transcription factor recruiting);GO:0003677(DNA binding);GO:0003700(DNA binding transcription factor activity);GO:0005634(nucleus);GO:0006355(regulation of transcription, DNA-templated);GO:0006357(regulation of transcription by RNA polymerase II);G…	NA	NA	NA	PREDICTED: myb-related protein 340-like [Ipomoea nil]	1.54252	28.3692	0.0543732	-4.20096	3.80274e-63	1.32235e-60	down
g53553.t1	GO:0003700(DNA binding transcription factor activity);GO:0005634(nucleus);GO:0006351(transcription, DNA-templated);GO:0006355(regulation of transcription, DNA-templated);GO:0043565(sequence-specific DNA binding)	04626(Plant-pathogen interaction)	K18835	NA	PREDICTED: probable WRKY transcription factor 61 isoform X1 [Ipomoea nil]	1.2015	19.0129	0.0631939	-3.98407	8.76561e-63	3.00637e-60	down
g25066.t1	GO:0002679(respiratory burst involved in defense response);GO:0004842(ubiquitin-protein transferase activity);GO:0005737(cytoplasm);GO:0005829(cytosol);GO:0006952(defense response);GO:0009414(response to water deprivation);GO:0010200(response to chitin);GO:0016567(protein ubiquitination);GO:0051865(protein autoubiquitination)	NA	NA	NA	PREDICTED: E3 ubiquitin-protein ligase PUB23-like [Ipomoea nil]	3.38805	49.278	0.0687538	-3.86242	9.12197e-63	3.08631e-60	down
g53311.t1	GO:0002215(defense response to nematode);GO:0004674(protein serine/threonine kinase activity);GO:0005524(ATP binding);GO:0005739(mitochondrion);GO:0005886(plasma membrane);GO:0006468(protein phosphorylation);GO:0007169(transmembrane receptor protein tyrosine kinase signaling pathway);GO:0009506(plasmodesma);GO:0016021(integral component of membrane);GO:0031966(mitochondrial membrane)	04075(Plant hormone signal transduction)	K13415	EC:2.7.10.1;EC:2.7.11.1	PREDICTED: probable LRR receptor-like serine/threonine-protein kinase At1g74360 [Ipomoea nil]	0.53495	8.86878	0.0603183	-4.05126	2.68123e-61	8.95067e-59	down
g31514.t1	GO:0003674(molecular_function);GO:0005777(peroxisome);GO:0005886(plasma membrane);GO:0008150(biological_process);GO:0016021(integral component of membrane)	00052(Galactose metabolism);00500(Starch and sucrose metabolism)	K01193	EC:3.2.1.26	PREDICTED: putative UPF0481 protein At3g02645 [Ipomoea nil]	0.873347	14.3643	0.0607998	-4.03979	4.16286e-61	1.37139e-58	down
g4695.t1	NA	NA	NA	NA	PREDICTED: lysM domain-containing protein ARB_03442-like isoform X1 [Ipomoea nil]	1.52118	32.6997	0.0465197	-4.42601	1.25941e-60	4.09504e-58	down
g40205.t1	GO:0005506(iron ion binding);GO:0005576(extracellular region);GO:0005789(endoplasmic reticulum membrane);GO:0009611(response to wounding);GO:0016021(integral component of membrane);GO:0018685(alkane 1-monooxygenase activity);GO:0019825(oxygen binding);GO:0020037(heme binding);GO:0043231(intracellular membrane-bounded organelle);GO:0055114(oxidation-reduction process)	NA	NA	NA	PREDICTED: cytochrome P450 94C1-like [Ipomoea nil]	3.32668	43.8778	0.0758169	-3.72134	3.03557e-60	9.7438e-58	down
g10724.t1	GO:0005506(iron ion binding);GO:0005576(extracellular region);GO:0005789(endoplasmic reticulum membrane);GO:0009611(response to wounding);GO:0016021(integral component of membrane);GO:0018685(alkane 1-monooxygenase activity);GO:0019825(oxygen binding);GO:0020037(heme binding);GO:0043231(intracellular membrane-bounded organelle);GO:0055114(oxidation-reduction process)	NA	NA	NA	PREDICTED: cytochrome P450 94C1-like [Ipomoea nil]	3.03592	40.2619	0.0754043	-3.72921	6.39453e-60	2.02658e-57	down
g5570.t1	GO:0016301(kinase activity);GO:0016310(phosphorylation)	NA	NA	NA	PREDICTED: uncharacterized protein LOC109159605 [Ipomoea nil]	18.1727	212.048	0.0857008	-3.54455	8.83e-60	2.76346e-57	down
g4538.t1	GO:0003674(molecular_function);GO:0008150(biological_process)	NA	NA	NA	PREDICTED: F-box protein At2g27310 [Ipomoea nil]	6.87955	85.8884	0.0800988	-3.64208	1.09573e-59	3.38688e-57	down
g40203.t1	GO:0005506(iron ion binding);GO:0005576(extracellular region);GO:0005789(endoplasmic reticulum membrane);GO:0009611(response to wounding);GO:0016021(integral component of membrane);GO:0018685(alkane 1-monooxygenase activity);GO:0019825(oxygen binding);GO:0020037(heme binding);GO:0043231(intracellular membrane-bounded organelle);GO:0055114(oxidation-reduction process)	NA	NA	NA	PREDICTED: cytochrome P450 94C1-like [Ipomoea nil]	2.56683	33.8726	0.0757788	-3.72206	6.65968e-59	2.0334e-56	down
g52855.t1	GO:0003677(DNA binding);GO:0003700(DNA binding transcription factor activity);GO:0005515(protein binding);GO:0005634(nucleus);GO:0006351(transcription, DNA-templated);GO:0006355(regulation of transcription, DNA-templated);GO:0046983(protein dimerization activity);GO:1902448(positive regulation of shade avoidance)	NA	NA	NA	PREDICTED: transcription factor BEE 1-like isoform X1 [Ipomoea nil]	1.98477	27.5397	0.0720695	-3.79447	8.13447e-59	2.45377e-56	down
g59775.t1	GO:0004332(fructose-bisphosphate aldolase activity);GO:0006094(gluconeogenesis);GO:0006096(glycolytic process);GO:0006098(pentose-phosphate shunt);GO:0009507(chloroplast);GO:0009570(chloroplast stroma);GO:0009579(thylakoid);GO:0009737(response to abscisic acid);GO:0009941(chloroplast envelope);GO:0010287(plastoglobule);GO:0016020(membrane);GO:0046686(response to cadmium ion);GO:0048046(apoplast)	00010(Glycolysis / Gluconeogenesis);00030(Pentose phosphate pathway);00051(Fructose and mannose metabolism);00710(Carbon fixation in photosynthetic organisms)	K01623	EC:4.1.2.13	PREDICTED: fructose-bisphosphate aldolase 1, chloroplastic [Ipomoea nil]	43.1218	2.42851	17.7564	4.15027	1.08718e-58	3.24044e-56	up
g55489.t1	GO:0004420(hydroxymethylglutaryl-CoA reductase (NADPH) activity);GO:0005778(peroxisomal membrane);GO:0005789(endoplasmic reticulum membrane);GO:0008299(isoprenoid biosynthetic process);GO:0016126(sterol biosynthetic process)	00900(Terpenoid backbone biosynthesis)	K00021	EC:1.1.1.34	PREDICTED: 3-hydroxy-3-methylglutaryl-coenzyme A reductase-like [Ipomoea nil]	0.681538	11.223	0.0607269	-4.04152	1.18659e-58	3.49515e-56	down
g19167.t1	GO:0004420(hydroxymethylglutaryl-CoA reductase (NADPH) activity);GO:0005778(peroxisomal membrane);GO:0005789(endoplasmic reticulum membrane);GO:0008299(isoprenoid biosynthetic process);GO:0016126(sterol biosynthetic process)	00900(Terpenoid backbone biosynthesis)	K00021	EC:1.1.1.34	PREDICTED: 3-hydroxy-3-methylglutaryl-coenzyme A reductase-like [Ipomoea nil]	1.51635	21.2431	0.0713808	-3.80832	1.64304e-58	4.78334e-56	down
g52532.t1	NA	NA	NA	NA	hypothetical protein A4A49_08704 [Nicotiana attenuata]	11.4727	143.704	0.0798355	-3.64683	1.95546e-58	5.62746e-56	down
g16288.t1	GO:0005515(protein binding);GO:0005634(nucleus);GO:0006511(ubiquitin-dependent protein catabolic process);GO:0009723(response to ethylene);GO:0009873(ethylene-activated signaling pathway);GO:0010105(negative regulation of ethylene-activated signaling pathway);GO:0016567(protein ubiquitination);GO:0019005(SCF ubiquitin ligase complex)	04016(MAPK signaling pathway - plant);04075(Plant hormone signal transduction)	K14515	NA	PREDICTED: EIN3-binding F-box protein 2-like [Ipomoea nil]	3.77029	44.2977	0.0851125	-3.55449	5.2942e-58	1.50626e-55	down
g59610.t1	GO:0003674(molecular_function);GO:0005739(mitochondrion);GO:0008150(biological_process)	00520(Amino sugar and nucleotide sugar metabolism)	K15920	EC:3.2.1.37	PREDICTED: uncharacterized protein LOC104094238 [Nicotiana tomentosiformis]	4.53621	63.3881	0.0715625	-3.80465	6.28891e-58	1.76916e-55	down
g61519.t1	GO:0016020(membrane);GO:0016709(oxidoreductase activity, acting on paired donors, with incorporation or reduction of molecular oxygen, NAD(P)H as one donor, and incorporation of one atom of oxygen);GO:0044550(secondary metabolite biosynthetic process)	NA	NA	NA	PREDICTED: cytochrome P450 CYP736A12-like [Ipomoea nil]	9.21024	102.843	0.0895561	-3.48106	8.27718e-58	2.30262e-55	down
g13184.t1	GO:0005515(protein binding)	04626(Plant-pathogen interaction)	K13448	NA	PREDICTED: calmodulin-like protein 8 [Ipomoea nil]	3.28095	46.082	0.0711981	-3.81202	1.83013e-57	5.03526e-55	down
g30015.t1	GO:0003674(molecular_function);GO:0008150(biological_process);GO:0016021(integral component of membrane)	00900(Terpenoid backbone biosynthesis)	K15889	EC:3.1.1.-	PREDICTED: vegetative cell wall protein gp1-like [Ipomoea nil]	128.585	8.56038	15.021	3.90891	1.88907e-57	5.14095e-55	up
g26764.t1	GO:0004674(protein serine/threonine kinase activity);GO:0005524(ATP binding);GO:0005886(plasma membrane);GO:0006468(protein phosphorylation);GO:0007169(transmembrane receptor protein tyrosine kinase signaling pathway);GO:0016021(integral component of membrane)	NA	NA	NA	PREDICTED: putative leucine-rich repeat receptor-like serine/threonine-protein kinase At2g24130 [Ipomoea nil]	0.851377	11.579	0.0735279	-3.76557	2.33154e-57	6.27684e-55	down
g54981.t1	GO:0004842(ubiquitin-protein transferase activity);GO:0005576(extracellular region);GO:0008270(zinc ion binding)	NA	NA	NA	PREDICTED: uncharacterized protein LOC109187877 [Ipomoea nil]	2.36706	28.1016	0.084232	-3.56949	2.68553e-57	7.15293e-55	down
g24633.t1	NA	NA	NA	NA		1.90349	31.0828	0.0612391	-4.0294	3.59837e-57	9.48342e-55	down
g19636.t1	GO:0003700(DNA binding transcription factor activity);GO:0005634(nucleus);GO:0006351(transcription, DNA-templated);GO:0006355(regulation of transcription, DNA-templated);GO:0006952(defense response);GO:0010200(response to chitin);GO:0043565(sequence-specific DNA binding)	04016(MAPK signaling pathway - plant);04626(Plant-pathogen interaction)	K13425	NA	PREDICTED: WRKY transcription factor 22-like isoform X1 [Ipomoea nil]	15.0788	164.208	0.0918276	-3.44493	5.66001e-57	1.47614e-54	down
g25506.t1	GO:0006629(lipid metabolic process);GO:0006633(fatty acid biosynthetic process);GO:0006636(unsaturated fatty acid biosynthetic process);GO:0009266(response to temperature stimulus);GO:0009507(chloroplast);GO:0009941(chloroplast envelope);GO:0016021(integral component of membrane);GO:0016717(oxidoreductase activity, acting on paired donors, with oxidation of a pair of donors resulting in the reduc…	NA	NA	NA	PREDICTED: omega-3 fatty acid desaturase, chloroplastic-like [Ipomoea nil]	2.32008	28.4731	0.0814833	-3.61735	9.15189e-57	2.36223e-54	down
g59749.t1	GO:0005737(cytoplasm);GO:0005886(plasma membrane);GO:0006950(response to stress);GO:0009269(response to desiccation);GO:0016787(hydrolase activity)	NA	NA	NA	PREDICTED: uncharacterized protein LOC109161424 isoform X3 [Ipomoea nil]	17.4313	187.397	0.093018	-3.42635	1.46138e-56	3.73353e-54	down
g64112.t1	GO:0008889(glycerophosphodiester phosphodiesterase activity);GO:0030643(cellular phosphate ion homeostasis);GO:0046475(glycerophospholipid catabolic process)	00564(Glycerophospholipid metabolism)	K18696	EC:3.1.4.46	PREDICTED: glycerophosphodiester phosphodiesterase GDPD1, chloroplastic-like [Ipomoea nil]	8.8045	97.6033	0.090207	-3.47062	3.30972e-56	8.37025e-54	down
g16875.t1	GO:0003674(molecular_function);GO:0005634(nucleus);GO:0006979(response to oxidative stress);GO:0016607(nuclear speck);GO:0046686(response to cadmium ion)	NA	NA	NA	PREDICTED: uncharacterized protein LOC109177907 [Ipomoea nil]	5.72194	65.6623	0.0871419	-3.52049	5.43469e-56	1.36068e-53	down
g34101.t1	NA	NA	NA	NA	hypothetical protein A4A49_63100 [Nicotiana attenuata]	4.17925	57.0777	0.0732203	-3.77161	6.24269e-56	1.54247e-53	down
g42176.t1	GO:0005507(copper ion binding);GO:0009809(lignin biosynthetic process);GO:0016722(oxidoreductase activity, oxidizing metal ions)	NA	NA	NA	PREDICTED: laccase-14-like [Ipomoea nil]	0.571673	9.48144	0.0602939	-4.05184	6.28399e-56	1.54247e-53	down
g25510.t1	GO:0051213(dioxygenase activity)	00941(Flavonoid biosynthesis)	K05278	EC:1.14.20.6	PREDICTED: protein SRG1 [Ipomoea nil]	7.69818	86.5653	0.0889292	-3.4912	6.4095e-56	1.55801e-53	down
g25067.t1	GO:0000149(SNARE binding);GO:0005484(SNAP receptor activity);GO:0005886(plasma membrane);GO:0006886(intracellular protein transport);GO:0006887(exocytosis);GO:0006906(vesicle fusion);GO:0012505(endomembrane system);GO:0016021(integral component of membrane);GO:0031201(SNARE complex);GO:0048278(vesicle docking)	04130(SNARE interactions in vesicular transport)	K08486	NA	PREDICTED: syntaxin-121-like [Ipomoea nil]	11.8072	128.251	0.0920628	-3.44124	7.85051e-56	1.88993e-53	down
g20385.t1	GO:0006629(lipid metabolic process);GO:0006633(fatty acid biosynthetic process);GO:0006636(unsaturated fatty acid biosynthetic process);GO:0009266(response to temperature stimulus);GO:0009507(chloroplast);GO:0009941(chloroplast envelope);GO:0016021(integral component of membrane);GO:0016717(oxidoreductase activity, acting on paired donors, with oxidation of a pair of donors resulting in the reduc…	NA	NA	NA	PREDICTED: omega-3 fatty acid desaturase, chloroplastic-like [Ipomoea nil]	3.06572	36.1155	0.0848865	-3.55832	1.14845e-55	2.73845e-53	down
g54966.t1	GO:0005886(plasma membrane);GO:0006952(defense response)	NA	NA	NA	PREDICTED: MLO-like protein 12 [Ipomoea nil]	1.48188	19.2353	0.0770399	-3.69825	1.16073e-55	2.74163e-53	down
g55198.t1	GO:0005319(lipid transporter activity);GO:0005504(fatty acid binding);GO:0005515(protein binding);GO:0005576(extracellular region);GO:0005783(endoplasmic reticulum);GO:0006869(lipid transport);GO:0008270(zinc ion binding);GO:0008289(lipid binding);GO:0009506(plasmodesma);GO:0009627(systemic acquired resistance);GO:0009862(systemic acquired resistance, salicylic acid mediated signaling pathway);GO…	NA	NA	NA	PREDICTED: putative lipid-transfer protein DIR1 [Ipomoea nil]	42.1226	1.81356	23.2265	4.5377	1.45153e-55	3.39644e-53	up
g59147.t1	GO:0003677(DNA binding);GO:0003700(DNA binding transcription factor activity);GO:0005622(intracellular);GO:0005634(nucleus);GO:0006351(transcription, DNA-templated);GO:0006355(regulation of transcription, DNA-templated);GO:0006952(defense response);GO:0009873(ethylene-activated signaling pathway);GO:0016020(membrane);GO:0019760(glucosinolate metabolic process);GO:0043565(sequence-specific DNA bin…	NA	NA	NA	PREDICTED: ethylene-responsive transcription factor 4-like [Ipomoea nil]	24.7432	253.379	0.0976529	-3.35619	6.0311e-55	1.39815e-52	down
g42602.t1	NA	NA	NA	NA	hypothetical protein A4A49_41009 [Nicotiana attenuata]	1.75007	28.7055	0.0609665	-4.03584	8.8805e-55	2.03983e-52	down
g54378.t1	GO:0004553(hydrolase activity, hydrolyzing O-glycosyl compounds);GO:0005576(extracellular region);GO:0005618(cell wall);GO:0010411(xyloglucan metabolic process);GO:0016762(xyloglucan:xyloglucosyl transferase activity);GO:0016798(hydrolase activity, acting on glycosyl bonds);GO:0042546(cell wall biogenesis);GO:0048046(apoplast);GO:0071555(cell wall organization)	NA	NA	NA	PREDICTED: xyloglucan endotransglucosylase/hydrolase protein 22-like [Ipomoea nil]	12.4407	131.027	0.0949475	-3.39673	9.67035e-55	2.20106e-52	down
g40949.t1	GO:0005783(endoplasmic reticulum);GO:0005788(endoplasmic reticulum lumen);GO:0006508(proteolysis);GO:0008237(metallopeptidase activity);GO:0009507(chloroplast);GO:0009850(auxin metabolic process);GO:0010178(IAA-amino acid conjugate hydrolase activity);GO:0010179(IAA-Ala conjugate hydrolase activity);GO:0046872(metal ion binding)	NA	NA	NA	PREDICTED: IAA-amino acid hydrolase ILR1-like 4 [Ipomoea nil]	1.78127	21.3778	0.0833231	-3.58514	1.36229e-54	3.07275e-52	down
g59702.t1	GO:0005516(calmodulin binding);GO:0005634(nucleus);GO:0005886(plasma membrane);GO:0008150(biological_process)	NA	NA	NA	PREDICTED: uncharacterized protein LOC109161332 [Ipomoea nil]	2.134	26.8656	0.0794326	-3.65412	2.13547e-54	4.77373e-52	down
g60334.t1	GO:0004674(protein serine/threonine kinase activity);GO:0005524(ATP binding);GO:0005886(plasma membrane);GO:0006468(protein phosphorylation);GO:0007169(transmembrane receptor protein tyrosine kinase signaling pathway);GO:0016021(integral component of membrane)	NA	NA	NA	PREDICTED: putative leucine-rich repeat receptor-like serine/threonine-protein kinase At2g24130 [Ipomoea nil]	0.329194	5.09772	0.0645767	-3.95284	2.19572e-54	4.86497e-52	down
g7690.t1	GO:0004672(protein kinase activity);GO:0004674(protein serine/threonine kinase activity);GO:0005524(ATP binding);GO:0005886(plasma membrane);GO:0006468(protein phosphorylation);GO:0007169(transmembrane receptor protein tyrosine kinase signaling pathway);GO:0016021(integral component of membrane);GO:0016301(kinase activity);GO:0016310(phosphorylation)	NA	NA	NA	PREDICTED: probably inactive leucine-rich repeat receptor-like protein kinase At3g28040 [Ipomoea nil]	9.04591	0.475166	19.0374	4.25076	2.4004e-54	5.27182e-52	up
g35097.t1	GO:0009737(response to abscisic acid)	04626(Plant-pathogen interaction)	K16225	NA	PREDICTED: probable WRKY transcription factor 53 [Ipomoea nil]	4.61642	51.0464	0.0904358	-3.46696	2.77562e-54	6.04289e-52	down
g20377.t1	GO:0006629(lipid metabolic process);GO:0006633(fatty acid biosynthetic process);GO:0006636(unsaturated fatty acid biosynthetic process);GO:0009266(response to temperature stimulus);GO:0009507(chloroplast);GO:0009941(chloroplast envelope);GO:0016021(integral component of membrane);GO:0016717(oxidoreductase activity, acting on paired donors, with oxidation of a pair of donors resulting in the reduc…	NA	NA	NA	PREDICTED: omega-3 fatty acid desaturase, chloroplastic-like [Ipomoea nil]	4.39779	47.472	0.0926396	-3.43223	3.31584e-54	7.15677e-52	down
g47661.t1	GO:0005829(cytosol);GO:0006203(dGTP catabolic process);GO:0035539(8-oxo-7,8-dihydrodeoxyguanosine triphosphate pyrophosphatase activity)	NA	NA	NA	PREDICTED: nudix hydrolase 1-like [Ipomoea nil]	3.15608	40.8643	0.0772333	-3.69463	6.98686e-54	1.49513e-51	down
g59302.t1	GO:0004674(protein serine/threonine kinase activity);GO:0005886(plasma membrane);GO:0006468(protein phosphorylation);GO:0006952(defense response);GO:0009506(plasmodesma)	NA	NA	NA	hypothetical protein CUMW_010290 [Citrus unshiu]	0.265281	3.66982	0.0722872	-3.79012	1.59259e-53	3.37912e-51	down
g50128.t1	GO:0016068(type I hypersensitivity)	NA	NA	NA	PREDICTED: kirola-like [Ipomoea nil]	82.1824	5.38245	15.2686	3.93249	1.66128e-53	3.49525e-51	up
g46058.t1	GO:0004806(triglyceride lipase activity);GO:0006629(lipid metabolic process);GO:0009507(chloroplast);GO:0016042(lipid catabolic process)	00220(Arginine biosynthesis)	K00145	EC:1.2.1.38	PREDICTED: phospholipase A1-IIalpha-like [Ipomoea nil]	11.4071	112.758	0.101164	-3.30523	2.43868e-53	5.0881e-51	down
g29668.t1	GO:0004842(ubiquitin-protein transferase activity);GO:0005634(nucleus);GO:0010200(response to chitin);GO:0016567(protein ubiquitination)	04120(Ubiquitin mediated proteolysis)	K10260	NA	PREDICTED: U-box domain-containing protein 21-like [Ipomoea nil]	3.11499	34.8226	0.0894531	-3.48272	2.46398e-53	5.0984e-51	down
g25809.t1	GO:0004795(threonine synthase activity);GO:0005829(cytosol);GO:0009088(threonine biosynthetic process);GO:0009507(chloroplast);GO:0009570(chloroplast stroma);GO:0030170(pyridoxal phosphate binding)	00260(Glycine, serine and threonine metabolism);00750(Vitamin B6 metabolism)	K01733	EC:4.2.3.1	PREDICTED: threonine synthase 1, chloroplastic-like [Ipomoea nil]	0.895101	12.431	0.0720058	-3.79574	3.2876e-53	6.74685e-51	down
g58581.t1	GO:0005575(cellular_component);GO:0016491(oxidoreductase activity);GO:0055114(oxidation-reduction process)	00061(Fatty acid biosynthesis);01040(Biosynthesis of unsaturated fatty acids);00780(Biotin metabolism);00333(Prodigiosin biosyntheses)	K00059	EC:1.1.1.100	PREDICTED: uncharacterized protein LOC109158809 [Ipomoea nil]	0.903523	15.6071	0.0578919	-4.11049	3.34117e-53	6.80104e-51	down
g34766.t1	GO:0003714(transcription corepressor activity);GO:0005634(nucleus);GO:0009611(response to wounding);GO:0031347(regulation of defense response);GO:1903507(negative regulation of nucleic acid-templated transcription);GO:2000022(regulation of jasmonic acid mediated signaling pathway)	NA	NA	NA	PREDICTED: protein TIFY 5A-like isoform X2 [Ipomoea nil]	9.37701	99.0591	0.0946608	-3.40109	5.02927e-53	1.01547e-50	down
g360.t1	GO:0003674(molecular_function);GO:0005634(nucleus);GO:0008150(biological_process)	NA	NA	NA	PREDICTED: uncharacterized protein LOC109178199 [Ipomoea nil]	27.1619	262.861	0.103332	-3.27464	5.60603e-53	1.12287e-50	down
g13241.t1	GO:0005515(protein binding)	04626(Plant-pathogen interaction)	K13448	NA	PREDICTED: calmodulin-like protein 8 [Ipomoea nil]	2.56675	33.0758	0.0776022	-3.68776	6.23802e-53	1.23953e-50	down
g12832.t1	GO:0003677(DNA binding);GO:0003700(DNA binding transcription factor activity);GO:0005515(protein binding);GO:0005634(nucleus);GO:0006351(transcription, DNA-templated);GO:0009873(ethylene-activated signaling pathway);GO:0043565(sequence-specific DNA binding);GO:0045892(negative regulation of transcription, DNA-templated)	NA	NA	NA	PREDICTED: AP2/ERF and B3 domain-containing transcription factor RAV1-like [Ipomoea nil]	21.7869	210.605	0.103449	-3.27301	6.40757e-53	1.2632e-50	down
g34464.t1	GO:0004674(protein serine/threonine kinase activity);GO:0005886(plasma membrane);GO:0006468(protein phosphorylation);GO:0006952(defense response);GO:0009506(plasmodesma)	NA	NA	NA	PREDICTED: G-type lectin S-receptor-like serine/threonine-protein kinase B120 isoform X2 [Ipomoea nil]	2.32068	24.6321	0.0942135	-3.40792	7.79813e-53	1.52533e-50	down
g30201.t1	GO:0003333(amino acid transmembrane transport);GO:0005886(plasma membrane);GO:0015171(amino acid transmembrane transporter activity)	NA	NA	NA	PREDICTED: lysine histidine transporter 1 isoform X2 [Ipomoea nil]	32.6604	313.418	0.104207	-3.26247	8.26169e-53	1.60347e-50	down
g37631.t1	GO:0003825(alpha,alpha-trehalose-phosphate synthase (UDP-forming) activity);GO:0004805(trehalose-phosphatase activity);GO:0005634(nucleus);GO:0005829(cytosol);GO:0005992(trehalose biosynthetic process);GO:0016757(transferase activity, transferring glycosyl groups);GO:0016791(phosphatase activity);GO:0070413(trehalose metabolism in response to stress)	00500(Starch and sucrose metabolism)	K16055	EC:2.4.1.15;EC:3.1.3.12	PREDICTED: probable alpha,alpha-trehalose-phosphate synthase [UDP-forming] 7 [Ipomoea nil]	12.6618	121.409	0.10429	-3.26132	1.20919e-52	2.3288e-50	down
g25701.t1	GO:0004683(calmodulin-dependent protein kinase activity);GO:0005516(calmodulin binding);GO:0005634(nucleus);GO:0005737(cytoplasm);GO:0005886(plasma membrane);GO:0009738(abscisic acid-activated signaling pathway);GO:0009931(calcium-dependent protein serine/threonine kinase activity);GO:0018105(peptidyl-serine phosphorylation);GO:0035556(intracellular signal transduction);GO:0046777(protein autopho…	NA	NA	NA	PREDICTED: phosphoenolpyruvate carboxylase kinase 2-like [Ipomoea nil]	9.34277	93.9761	0.0994164	-3.33037	1.4684e-52	2.80644e-50	down
g29743.t1	GO:0004842(ubiquitin-protein transferase activity);GO:0005634(nucleus);GO:0010200(response to chitin);GO:0016567(protein ubiquitination)	04120(Ubiquitin mediated proteolysis)	K10260	NA	PREDICTED: U-box domain-containing protein 21-like [Ipomoea nil]	8.12633	81.0535	0.100259	-3.3182	1.9496e-52	3.67077e-50	down
g26047.t1	GO:0003674(molecular_function);GO:0008150(biological_process);GO:0009507(chloroplast);GO:0009536(plastid)	NA	NA	NA	PREDICTED: uncharacterized protein LOC109006280 [Juglans regia]	8.59033	93.6507	0.0917274	-3.4465	1.94996e-52	3.67077e-50	down
g20476.t1	GO:0000976(transcription regulatory region sequence-specific DNA binding);GO:0003677(DNA binding);GO:0003700(DNA binding transcription factor activity);GO:0005634(nucleus);GO:0006351(transcription, DNA-templated);GO:0006355(regulation of transcription, DNA-templated);GO:0009414(response to water deprivation);GO:0009873(ethylene-activated signaling pathway);GO:0019760(glucosinolate metabolic proce…	NA	NA	NA	PREDICTED: ethylene-responsive transcription factor ERF107-like [Ipomoea nil]	5.03006	54.6814	0.0919885	-3.4424	2.4169e-52	4.51582e-50	down
g27623.t1	GO:0004674(protein serine/threonine kinase activity);GO:0005886(plasma membrane);GO:0006468(protein phosphorylation)	NA	NA	NA	PREDICTED: G-type lectin S-receptor-like serine/threonine-protein kinase At5g35370 [Ipomoea nil]	3.38926	34.1022	0.0993854	-3.33082	2.6988e-52	5.00517e-50	down
g16584.t1	NA	NA	NA	NA	PREDICTED: uncharacterized protein LOC109177845 [Ipomoea nil]	4.25762	49.0516	0.0867987	-3.52618	2.7961e-52	5.14749e-50	down
g4099.t1	GO:0004620(phospholipase activity);GO:0005737(cytoplasm);GO:0016020(membrane);GO:0047372(acylglycerol lipase activity)	NA	NA	NA	PREDICTED: patatin-like protein 2 [Ipomoea nil]	1.60553	19.2464	0.0834196	-3.58347	4.0591e-52	7.41807e-50	down
g4515.t1	GO:0002679(respiratory burst involved in defense response);GO:0004842(ubiquitin-protein transferase activity);GO:0005737(cytoplasm);GO:0005829(cytosol);GO:0006952(defense response);GO:0009414(response to water deprivation);GO:0010200(response to chitin);GO:0016567(protein ubiquitination);GO:0051865(protein autoubiquitination)	NA	NA	NA	PREDICTED: E3 ubiquitin-protein ligase PUB23-like isoform X1 [Ipomoea nil]	0.845508	11.9244	0.0709055	-3.81796	4.18409e-52	7.59109e-50	down
g16474.t1	GO:0003674(molecular_function);GO:0005634(nucleus);GO:0008150(biological_process)	NA	NA	NA	PREDICTED: uncharacterized protein LOC109177845 [Ipomoea nil]	10.2386	104.035	0.098415	-3.34498	6.22805e-52	1.12181e-49	down
g49876.t1	GO:0003825(alpha,alpha-trehalose-phosphate synthase (UDP-forming) activity);GO:0004805(trehalose-phosphatase activity);GO:0005634(nucleus);GO:0005737(cytoplasm);GO:0005992(trehalose biosynthetic process);GO:0016757(transferase activity, transferring glycosyl groups);GO:0016791(phosphatase activity);GO:0070413(trehalose metabolism in response to stress)	00500(Starch and sucrose metabolism)	K16055	EC:2.4.1.15;EC:3.1.3.12	PREDICTED: probable alpha,alpha-trehalose-phosphate synthase [UDP-forming] 11 [Ipomoea nil]	9.27789	86.4395	0.107334	-3.21982	1.82467e-51	3.26316e-49	down
g43385.t1	GO:0009416(response to light stimulus);GO:0009535(chloroplast thylakoid membrane);GO:0009768(photosynthesis, light harvesting in photosystem I);GO:0009941(chloroplast envelope);GO:0010287(plastoglobule);GO:0016168(chlorophyll binding);GO:0031409(pigment binding)	00196(Photosynthesis - antenna proteins)	K08909	NA	PREDICTED: chlorophyll a-b binding protein 8, chloroplastic-like [Ipomoea nil]	20.9408	1.12508	18.6127	4.21822	1.95177e-51	3.46571e-49	up
g24541.t1	GO:0003700(DNA binding transcription factor activity);GO:0005515(protein binding);GO:0005634(nucleus);GO:0006351(transcription, DNA-templated);GO:0006355(regulation of transcription, DNA-templated);GO:0006970(response to osmotic stress);GO:0009408(response to heat);GO:0009409(response to cold);GO:0009414(response to water deprivation);GO:0009651(response to salt stress);GO:0010120(camalexin biosy…	04016(MAPK signaling pathway - plant);04626(Plant-pathogen interaction)	K13424	NA	PREDICTED: probable WRKY transcription factor 26 [Ipomoea nil]	6.35426	61.2044	0.10382	-3.26784	2.2501e-51	3.96732e-49	down
g16717.t1	GO:0016020(membrane);GO:0016709(oxidoreductase activity, acting on paired donors, with incorporation or reduction of molecular oxygen, NAD(P)H as one donor, and incorporation of one atom of oxygen);GO:0044550(secondary metabolite biosynthetic process)	NA	NA	NA	PREDICTED: cytochrome P450 CYP736A12-like [Ipomoea nil]	4.14356	41.8425	0.0990275	-3.33603	2.82777e-51	4.95098e-49	down
g55736.t1	GO:0005618(cell wall);GO:0033609(oxalate metabolic process);GO:0046564(oxalate decarboxylase activity)	00450(Selenocompound metabolism)	K00384	EC:1.8.1.9	PREDICTED: germin-like protein subfamily 1 member 13 [Ipomoea nil]	35.3195	2.24017	15.7664	3.97879	3.10986e-51	5.40705e-49	up
g10719.t1	GO:0005506(iron ion binding);GO:0005576(extracellular region);GO:0005789(endoplasmic reticulum membrane);GO:0009611(response to wounding);GO:0016021(integral component of membrane);GO:0018685(alkane 1-monooxygenase activity);GO:0019825(oxygen binding);GO:0020037(heme binding);GO:0043231(intracellular membrane-bounded organelle);GO:0055114(oxidation-reduction process)	NA	NA	NA	PREDICTED: cytochrome P450 94C1-like [Ipomoea nil]	4.82698	47.1237	0.102432	-3.28726	1.29692e-50	2.23938e-48	down
g31862.t1	GO:0005783(endoplasmic reticulum);GO:0046513(ceramide biosynthetic process);GO:0050291(sphingosine N-acyltransferase activity)	00600(Sphingolipid metabolism)	K04710	EC:2.3.1.24	PREDICTED: ASC1-like protein [Ipomoea nil]	4.08459	42.1137	0.0969895	-3.36603	2.33458e-50	4.00348e-48	down
g4098.t1	GO:0004620(phospholipase activity);GO:0005737(cytoplasm);GO:0016020(membrane);GO:0047372(acylglycerol lipase activity)	NA	NA	NA	PREDICTED: patatin-like protein 2 [Ipomoea nil]	37.6894	338.421	0.111368	-3.16659	2.44593e-50	4.1659e-48	down
g62091.t1	GO:0005783(endoplasmic reticulum)	NA	NA	NA	PREDICTED: SPX domain-containing protein 1-like [Ipomoea nil]	11.0912	102.467	0.108242	-3.20766	8.62824e-50	1.45963e-47	down
g24555.t1	GO:0004601(peroxidase activity);GO:0005515(protein binding);GO:0005576(extracellular region);GO:0005618(cell wall);GO:0005794(Golgi apparatus);GO:0005829(cytosol);GO:0006979(response to oxidative stress);GO:0009809(lignin biosynthetic process);GO:0010089(xylem development);GO:0020037(heme binding);GO:0042744(hydrogen peroxide catabolic process);GO:0046872(metal ion binding);GO:0048046(apoplast);G…	00940(Phenylpropanoid biosynthesis)	K00430	EC:1.11.1.7	PREDICTED: peroxidase 2-like [Ipomoea nil]	3.7411	37.4313	0.099946	-3.32271	2.76832e-49	4.65171e-47	down
g37403.t1	GO:0005345(purine nucleobase transmembrane transporter activity);GO:0006863(purine nucleobase transport);GO:0009507(chloroplast);GO:0016020(membrane);GO:0016021(integral component of membrane)	NA	NA	NA	PREDICTED: probable purine permease 9 [Ipomoea nil]	12.5439	0.60558	20.7138	4.37252	4.22271e-49	7.04826e-47	up
g25953.t1	GO:0004674(protein serine/threonine kinase activity);GO:0005524(ATP binding);GO:0005886(plasma membrane);GO:0006468(protein phosphorylation);GO:0016020(membrane);GO:0016021(integral component of membrane);GO:0016301(kinase activity)	NA	NA	NA	PREDICTED: receptor-like protein kinase 5 [Ipomoea nil]	0.404601	5.26128	0.0769016	-3.70084	4.93701e-49	8.18596e-47	down
g59123.t1	GO:0005432(calcium:sodium antiporter activity);GO:0005509(calcium ion binding);GO:0055074(calcium ion homeostasis)	NA	NA	NA	PREDICTED: uncharacterized protein LOC109159162 [Ipomoea nil]	2.72435	26.0385	0.104628	-3.25667	6.17682e-49	1.01743e-46	down
g20342.t1	GO:0005737(cytoplasm);GO:0016740(transferase activity);GO:0016747(transferase activity, transferring acyl groups other than amino-acyl groups);GO:0080167(response to karrikin)	NA	NA	NA	PREDICTED: uncharacterized protein LOC109179679 [Ipomoea nil]	0.442117	5.12253	0.0863083	-3.53436	6.34893e-49	1.03894e-46	down
g9061.t1	GO:0005783(endoplasmic reticulum);GO:0010025(wax biosynthetic process);GO:0010143(cutin biosynthetic process);GO:0043668(exine);GO:0048653(anther development)	00073(Cutin, suberine and wax biosynthesis)	K15404	EC:4.1.99.5	PREDICTED: protein ECERIFERUM 1-like [Ipomoea nil]	22.36	1.65645	13.4988	3.75475	8.59072e-49	1.39666e-46	up
g49921.t1	GO:0005737(cytoplasm);GO:0005829(cytosol);GO:0005886(plasma membrane);GO:0006979(response to oxidative stress);GO:0032440(2-alkenal reductase [NAD(P)] activity);GO:0055114(oxidation-reduction process)	NA	NA	NA	PREDICTED: 2-alkenal reductase (NADP(+)-dependent)-like [Ipomoea nil]	5.57179	52.3022	0.106531	-3.23066	8.67631e-49	1.40148e-46	down
g54826.t1	NA	04075(Plant hormone signal transduction)	K14488	NA	hypothetical protein A4A49_54847 [Nicotiana attenuata]	6.80604	71.9194	0.0946343	-3.40149	1.08923e-48	1.74814e-46	down
g47480.t1	GO:0003677(DNA binding);GO:0003700(DNA binding transcription factor activity);GO:0005634(nucleus);GO:0006351(transcription, DNA-templated);GO:0006355(regulation of transcription, DNA-templated)	04075(Plant hormone signal transduction)	K14491	NA	PREDICTED: myb family transcription factor EFM-like [Ipomoea nil]	1.09663	13.0796	0.0838431	-3.57616	1.67239e-48	2.66699e-46	down
g706.t1	GO:0003677(DNA binding);GO:0003700(DNA binding transcription factor activity);GO:0005634(nucleus);GO:0006351(transcription, DNA-templated);GO:0006355(regulation of transcription, DNA-templated);GO:0006970(response to osmotic stress);GO:0009737(response to abscisic acid);GO:0009738(abscisic acid-activated signaling pathway);GO:0009749(response to glucose);GO:0009788(negative regulation of abscisic…	03040(Spliceosome)	K12900	NA	PREDICTED: ethylene-responsive transcription factor ABR1-like [Ipomoea nil]	0.819645	12.3446	0.0663968	-3.91274	3.14778e-48	4.98804e-46	down
g20355.t1	GO:0005515(protein binding);GO:0005737(cytoplasm);GO:0005739(mitochondrion);GO:0006979(response to oxidative stress);GO:0009751(response to salicylic acid);GO:0009816(defense response to bacterium, incompatible interaction);GO:0019441(tryptophan catabolic process to kynurenine);GO:0020037(heme binding);GO:0046872(metal ion binding)	NA	NA	NA	PREDICTED: nematode resistance protein-like HSPRO2 [Ipomoea nil]	15.6827	132.944	0.117965	-3.08357	4.10725e-48	6.4675e-46	down
g55036.t1	GO:0003714(transcription corepressor activity);GO:0005634(nucleus);GO:0009611(response to wounding);GO:0031347(regulation of defense response);GO:1903507(negative regulation of nucleic acid-templated transcription);GO:2000022(regulation of jasmonic acid mediated signaling pathway)	04075(Plant hormone signal transduction)	K13464	NA	PnFL-2 [Ipomoea batatas]	75.8114	634.304	0.119519	-3.06469	5.90492e-48	9.2401e-46	down
g24665.t1	GO:0005515(protein binding);GO:0009507(chloroplast)	NA	NA	NA	PREDICTED: uncharacterized protein LOC109181913 isoform X1 [Ipomoea nil]	4.9248	43.5993	0.112956	-3.14617	7.95706e-48	1.2374e-45	down
g16559.t1	GO:0003824(catalytic activity);GO:0005506(iron ion binding);GO:0005789(endoplasmic reticulum membrane);GO:0005886(plasma membrane);GO:0006629(lipid metabolic process);GO:0006723(cuticle hydrocarbon biosynthetic process);GO:0008610(lipid biosynthetic process);GO:0010025(wax biosynthetic process);GO:0016020(membrane);GO:0016021(integral component of membrane);GO:0016491(oxidoreductase activity);GO:…	00073(Cutin, suberine and wax biosynthesis)	K15404	EC:4.1.99.5	PREDICTED: protein ECERIFERUM 3-like [Ipomoea nil]	0.534279	6.41801	0.0832468	-3.58646	1.43536e-47	2.21834e-45	down
g42323.t1	GO:0003677(DNA binding);GO:0003700(DNA binding transcription factor activity);GO:0005634(nucleus);GO:0006351(transcription, DNA-templated);GO:0006355(regulation of transcription, DNA-templated);GO:0009873(ethylene-activated signaling pathway);GO:0045893(positive regulation of transcription, DNA-templated);GO:0048510(regulation of timing of transition from vegetative to reproductive phase)	03040(Spliceosome)	K12900	NA	PREDICTED: ethylene-responsive transcription factor ABR1-like [Ipomoea nil]	111.384	913.51	0.12193	-3.03588	2.56933e-47	3.94652e-45	down
g37207.t1	GO:0031969(chloroplast membrane)	NA	NA	NA	PREDICTED: CSC1-like protein ERD4 [Ipomoea nil]	18.6026	153.035	0.121558	-3.04028	2.94987e-47	4.5034e-45	down
g63913.t1	GO:0003674(molecular_function);GO:0005576(extracellular region);GO:0006833(water transport)	NA	NA	NA	PREDICTED: epidermis-specific secreted glycoprotein EP1-like [Ipomoea nil]	7.12764	62.6679	0.113737	-3.13623	5.57802e-47	8.46406e-45	down
g3928.t1	GO:0003674(molecular_function);GO:0008150(biological_process);GO:0009536(plastid)	NA	NA	NA	PREDICTED: uncharacterized protein LOC109179309 [Ipomoea nil]	1.11884	15.473	0.0723095	-3.78967	5.66195e-47	8.53965e-45	down
g31300.t1	GO:0016020(membrane);GO:0016709(oxidoreductase activity, acting on paired donors, with incorporation or reduction of molecular oxygen, NAD(P)H as one donor, and incorporation of one atom of oxygen);GO:0044550(secondary metabolite biosynthetic process)	00905(Brassinosteroid biosynthesis)	K20623	NA	PREDICTED: cytochrome P450 71A1-like [Ipomoea nil]	46.3813	4.00083	11.5929	3.53517	6.32286e-47	9.47592e-45	up
g34699.t1	GO:0005887(integral component of plasma membrane);GO:0009992(cellular water homeostasis);GO:0015250(water channel activity);GO:0015254(glycerol channel activity);GO:0034220(ion transmembrane transport)	NA	NA	NA	PREDICTED: aquaporin NIP1-1-like [Ipomoea nil]	0.732674	10.0331	0.0730257	-3.77545	6.35841e-47	9.47592e-45	down
g39556.t1	GO:0007165(signal transduction);GO:0016020(membrane)	NA	NA	NA	PREDICTED: ankyrin repeat-containing protein NPR4-like [Ipomoea nil]	7.43192	0.475905	15.6164	3.96499	6.95197e-47	1.02992e-44	up
g25662.t1	GO:0006629(lipid metabolic process);GO:0016020(membrane);GO:0016298(lipase activity)	00561(Glycerolipid metabolism)	K01054	EC:3.1.1.23	PREDICTED: caffeoylshikimate esterase-like [Ipomoea nil]	0.706713	10.0421	0.0703752	-3.82879	7.02056e-47	1.03396e-44	down
g30343.t1	GO:0004650(polygalacturonase activity);GO:0005975(carbohydrate metabolic process)	00040(Pentose and glucuronate interconversions)	K01184	EC:3.2.1.15	PREDICTED: probable polygalacturonase [Ipomoea nil]	160.69	15.1693	10.5931	3.40505	7.85219e-47	1.14968e-44	up
g2378.t1	GO:0003700(DNA binding transcription factor activity);GO:0005634(nucleus);GO:0006355(regulation of transcription, DNA-templated);GO:0010192(mucilage biosynthetic process);GO:0019760(glucosinolate metabolic process);GO:0043565(sequence-specific DNA binding);GO:0044212(transcription regulatory region DNA binding)	00040(Pentose and glucuronate interconversions)	K01051	EC:3.1.1.11	PREDICTED: trihelix transcription factor GT-2-like [Ipomoea nil]	2.55017	23.6068	0.108027	-3.21054	9.70999e-47	1.41342e-44	down
g31186.t1	GO:0003714(transcription corepressor activity);GO:0005634(nucleus);GO:0009611(response to wounding);GO:0031347(regulation of defense response);GO:1903507(negative regulation of nucleic acid-templated transcription);GO:2000022(regulation of jasmonic acid mediated signaling pathway)	04075(Plant hormone signal transduction)	K13464	NA	PREDICTED: protein TIFY 10A-like [Ipomoea nil]	13.1531	107.551	0.122296	-3.03155	1.01324e-46	1.46638e-44	down
g58889.t1	GO:0005737(cytoplasm);GO:0016740(transferase activity);GO:0016747(transferase activity, transferring acyl groups other than amino-acyl groups)	NA	NA	NA	PREDICTED: BAHD acyltransferase DCR [Ipomoea nil]	8.32924	70.1442	0.118745	-3.07407	1.6965e-46	2.44111e-44	down
g21709.t1	GO:0003674(molecular_function);GO:0005634(nucleus);GO:0008150(biological_process)	NA	NA	NA	PREDICTED: uncharacterized protein LOC109169600 [Ipomoea nil]	2.17973	20.2701	0.107534	-3.21713	1.75203e-46	2.5066e-44	down
g61034.t1	GO:0005886(plasma membrane);GO:0016021(integral component of membrane);GO:0042626(ATPase activity, coupled to transmembrane movement of substances)	02010(ABC transporters)	K05681	NA	PREDICTED: ABC transporter G family member 35-like [Ipomoea nil]	28.6965	229.111	0.125251	-2.9971	2.31241e-46	3.28954e-44	down
g60538.t1	GO:0005634(nucleus);GO:0005829(cytosol);GO:0009691(cytokinin biosynthetic process);GO:0016799(hydrolase activity, hydrolyzing N-glycosyl compounds)	NA	NA	NA	PREDICTED: cytokinin riboside 5'-monophosphate phosphoribohydrolase LOG1-like [Ipomoea nil]	1.98493	21.7168	0.0914006	-3.45165	3.43789e-46	4.86296e-44	down
g25942.t1	GO:0003872(6-phosphofructokinase activity);GO:0005524(ATP binding);GO:0005737(cytoplasm);GO:0005829(cytosol);GO:0005945(6-phosphofructokinase complex);GO:0006002(fructose 6-phosphate metabolic process);GO:0006096(glycolytic process);GO:0010053(root epidermal cell differentiation);GO:0046872(metal ion binding)	00010(Glycolysis / Gluconeogenesis);00030(Pentose phosphate pathway);00051(Fructose and mannose metabolism);00052(Galactose metabolism);03018(RNA degradation)	K00850	EC:2.7.1.11	PREDICTED: ATP-dependent 6-phosphofructokinase 6-like [Ipomoea nil]	18.0807	144.917	0.124766	-3.00271	3.64381e-46	5.12528e-44	down
g20174.t1	NA	NA	NA	NA	hypothetical protein T459_29810 [Capsicum annuum]	1.98254	24.5807	0.0806543	-3.6321	3.71073e-46	5.19025e-44	down
g20273.t1	GO:0002229(defense response to oomycetes);GO:0009409(response to cold);GO:0009611(response to wounding);GO:0009617(response to bacterium);GO:0009651(response to salt stress);GO:0009723(response to ethylene);GO:0009737(response to abscisic acid);GO:0009751(response to salicylic acid);GO:0009753(response to jasmonic acid);GO:0042742(defense response to bacterium)	NA	NA	NA	PREDICTED: CASP-like protein PIMP1 [Ipomoea nil]	42.174	336.064	0.125494	-2.99431	4.91848e-46	6.84134e-44	down
g58497.t1	GO:0003841(1-acylglycerol-3-phosphate O-acyltransferase activity);GO:0005515(protein binding);GO:0005576(extracellular region);GO:0005783(endoplasmic reticulum);GO:0005789(endoplasmic reticulum membrane);GO:0007275(multicellular organism development);GO:0016021(integral component of membrane);GO:0016024(CDP-diacylglycerol biosynthetic process)	00561(Glycerolipid metabolism);00564(Glycerophospholipid metabolism)	K13523	EC:2.3.1.51;EC:2.3.1.-	PREDICTED: 1-acyl-sn-glycerol-3-phosphate acyltransferase 2-like isoform X1 [Ipomoea nil]	40.4299	320.411	0.126181	-2.98643	5.41436e-46	7.48947e-44	down
g5499.t1	GO:0003677(DNA binding);GO:0003700(DNA binding transcription factor activity);GO:0005515(protein binding);GO:0005634(nucleus);GO:0005737(cytoplasm);GO:0005886(plasma membrane);GO:0006351(transcription, DNA-templated);GO:0006355(regulation of transcription, DNA-templated);GO:0008219(cell death);GO:0009723(response to ethylene);GO:0009735(response to cytokinin);GO:0009753(response to jasmonic acid)…	NA	NA	NA	PREDICTED: ethylene-responsive transcription factor ERF071-like [Ipomoea nil]	2.9774	28.0007	0.106333	-3.23334	5.81576e-46	8.0005e-44	down
g20549.t1	GO:0006855(drug transmembrane transport)	NA	NA	NA	PREDICTED: protein DETOXIFICATION 49-like [Ipomoea nil]	22.5631	179.11	0.125973	-2.98881	6.43602e-46	8.80539e-44	down
g54379.t1	GO:0003723(RNA binding);GO:0004519(endonuclease activity);GO:0008270(zinc ion binding);GO:0009416(response to light stimulus);GO:0009451(RNA modification);GO:0009507(chloroplast);GO:0009658(chloroplast organization);GO:0040007(growth)	NA	NA	NA	PREDICTED: pentatricopeptide repeat-containing protein At3g12770 [Ipomoea nil]	1.07353	11.0147	0.0974629	-3.359	7.40649e-46	1.0028e-43	down
g55166.t1	GO:0003714(transcription corepressor activity);GO:0005634(nucleus);GO:0009611(response to wounding);GO:0031347(regulation of defense response);GO:1903507(negative regulation of nucleic acid-templated transcription);GO:2000022(regulation of jasmonic acid mediated signaling pathway)	04075(Plant hormone signal transduction)	K13464	NA	PREDICTED: protein TIFY 10A-like [Ipomoea nil]	3.34407	29.7146	0.11254	-3.15149	7.40979e-46	1.0028e-43	down
g45851.t1	GO:0000249(C-22 sterol desaturase activity);GO:0016126(sterol biosynthetic process)	00100(Steroid biosynthesis)	K09832	EC:1.14.19.41	PREDICTED: cytochrome P450 710A11-like [Ipomoea nil]	0.67776	7.88015	0.0860085	-3.53938	7.5093e-46	1.01081e-43	down
g36329.t1	GO:0003677(DNA binding);GO:0003700(DNA binding transcription factor activity);GO:0005634(nucleus);GO:0006351(transcription, DNA-templated);GO:0006355(regulation of transcription, DNA-templated)	04075(Plant hormone signal transduction)	K14491	NA	PREDICTED: myb family transcription factor EFM-like [Ipomoea nil]	1.44866	14.6235	0.0990636	-3.3355	1.02436e-45	1.37149e-43	down
g20349.t1	GO:0005737(cytoplasm);GO:0016740(transferase activity);GO:0016747(transferase activity, transferring acyl groups other than amino-acyl groups);GO:0080167(response to karrikin)	NA	NA	NA	PREDICTED: uncharacterized acetyltransferase At3g50280-like [Ipomoea nil]	0.974597	11.01	0.0885196	-3.49786	1.32634e-45	1.76636e-43	down
g25480.t1	GO:0004864(protein phosphatase inhibitor activity);GO:0005634(nucleus);GO:0005737(cytoplasm);GO:0009738(abscisic acid-activated signaling pathway);GO:0010427(abscisic acid binding);GO:0080163(regulation of protein serine/threonine phosphatase activity)	04016(MAPK signaling pathway - plant);04075(Plant hormone signal transduction)	K14496	NA	PREDICTED: abscisic acid receptor PYL4-like [Ipomoea nil]	3.55331	33.1364	0.107233	-3.22118	2.19782e-45	2.91147e-43	down
g59835.t1	GO:0003333(amino acid transmembrane transport);GO:0015171(amino acid transmembrane transporter activity)	NA	NA	NA	PREDICTED: lysine histidine transporter-like 8 [Ipomoea nil]	39.4643	306.161	0.1289	-2.95567	2.85542e-45	3.76269e-43	down
g25955.t1	GO:0004674(protein serine/threonine kinase activity);GO:0005524(ATP binding);GO:0005886(plasma membrane);GO:0006468(protein phosphorylation);GO:0016020(membrane);GO:0016021(integral component of membrane);GO:0016301(kinase activity)	NA	NA	NA	PREDICTED: receptor-like protein kinase 5 [Ipomoea nil]	1.84566	15.9171	0.115955	-3.10837	3.27646e-45	4.29491e-43	down
g20850.t1	GO:0004601(peroxidase activity);GO:0009505(plant-type cell wall);GO:0009664(plant-type cell wall organization)	00940(Phenylpropanoid biosynthesis)	K00430	EC:1.11.1.7	anionic peroxidase swpa7 [Ipomoea batatas]	1.90287	18.5073	0.102817	-3.28185	4.24115e-45	5.5305e-43	down
g44667.t1	GO:0004190(aspartic-type endopeptidase activity);GO:0006508(proteolysis);GO:0030163(protein catabolic process)	NA	NA	NA	PREDICTED: basic 7S globulin-like [Ipomoea nil]	7.35088	59.5919	0.123354	-3.01913	4.3936e-45	5.69961e-43	down
g60135.t1	GO:0005509(calcium ion binding)	04626(Plant-pathogen interaction)	K13448	NA	PREDICTED: calcium-binding protein CML39-like [Ipomoea nil]	7.44659	65.2469	0.114129	-3.13126	4.5723e-45	5.90085e-43	down
g30102.t1	GO:0003700(DNA binding transcription factor activity);GO:0005634(nucleus);GO:0006351(transcription, DNA-templated);GO:0006355(regulation of transcription, DNA-templated);GO:0006952(defense response);GO:0043565(sequence-specific DNA binding)	04626(Plant-pathogen interaction)	K18835	NA	PREDICTED: probable WRKY transcription factor 72 [Ipomoea nil]	4.84975	39.7468	0.122016	-3.03486	9.31503e-45	1.196e-42	down
g4184.t1	NA	NA	NA	NA	PREDICTED: probable WRKY transcription factor 75 [Ipomoea nil]	2.40892	25.7367	0.0935987	-3.41737	1.26012e-44	1.60968e-42	down
g59148.t1	GO:0003677(DNA binding);GO:0003700(DNA binding transcription factor activity);GO:0005515(protein binding);GO:0005622(intracellular);GO:0005634(nucleus);GO:0006351(transcription, DNA-templated);GO:0006355(regulation of transcription, DNA-templated);GO:0006952(defense response);GO:0009873(ethylene-activated signaling pathway)	NA	NA	NA	PREDICTED: ethylene-responsive transcription factor 12 [Ipomoea nil]	1.61523	17.2015	0.0939005	-3.41272	1.42801e-44	1.81488e-42	down
g59108.t1	GO:0005576(extracellular region);GO:0016042(lipid catabolic process);GO:0016788(hydrolase activity, acting on ester bonds);GO:0052689(carboxylic ester hydrolase activity)	00901(Indole alkaloid biosynthesis)	K21026	EC:3.1.1.80	PREDICTED: GDSL esterase/lipase At1g28590-like [Ipomoea nil]	6.6148	53.4496	0.123758	-3.01441	1.96957e-44	2.49051e-42	down
g42611.t1	GO:0003674(molecular_function);GO:0008150(biological_process);GO:0016021(integral component of membrane)	NA	NA	NA	PREDICTED: uncharacterized protein LOC109161848 [Ipomoea nil]	4.57338	37.1524	0.123098	-3.02212	2.58849e-44	3.25668e-42	down
g29011.t1	GO:0005737(cytoplasm);GO:0009733(response to auxin);GO:0016874(ligase activity)	04075(Plant hormone signal transduction)	K14487	NA	PREDICTED: probable indole-3-acetic acid-amido synthetase GH3.1 [Ipomoea nil]	2.74477	23.019	0.119239	-3.06807	2.60967e-44	3.26692e-42	down
g51141.t1	GO:0005524(ATP binding);GO:0005777(peroxisome);GO:0008152(metabolic process);GO:0009507(chloroplast);GO:0009611(response to wounding);GO:0009695(jasmonic acid biosynthetic process);GO:0009698(phenylpropanoid metabolic process);GO:0016021(integral component of membrane);GO:0016207(4-coumarate-CoA ligase activity);GO:0016874(ligase activity)	00592(alpha-Linolenic acid metabolism)	K10526	EC:6.2.1.-	PREDICTED: 4-coumarate--CoA ligase-like 5 [Ipomoea nil]	2.47177	20.9796	0.117818	-3.08537	3.19358e-44	3.978e-42	down
g25346.t1	GO:0003674(molecular_function);GO:0005618(cell wall);GO:0005634(nucleus);GO:0008150(biological_process)	NA	NA	NA	PREDICTED: uncharacterized protein LOC109186880 isoform X1 [Ipomoea nil]	5.56654	46.0924	0.120769	-3.04967	4.08182e-44	5.03487e-42	down
g26297.t1	GO:0006631(fatty acid metabolic process);GO:0009247(glycolipid biosynthetic process);GO:0009507(chloroplast);GO:0009707(chloroplast outer membrane);GO:0016036(cellular response to phosphate starvation);GO:0016757(transferase activity, transferring glycosyl groups);GO:0019374(galactolipid metabolic process);GO:0019375(galactolipid biosynthetic process);GO:0035250(UDP-galactosyltransferase activity…	00561(Glycerolipid metabolism)	K03715	EC:2.4.1.46	PREDICTED: monogalactosyldiacylglycerol synthase 2, chloroplastic [Ipomoea nil]	2.57748	22.0062	0.117125	-3.09388	4.08227e-44	5.03487e-42	down
g54618.t1	NA	NA	NA	NA	PREDICTED: uncharacterized protein LOC109187316 isoform X1 [Ipomoea nil]	2.01133	20.5546	0.0978531	-3.35324	4.41311e-44	5.41623e-42	down
g25941.t1	GO:0003872(6-phosphofructokinase activity);GO:0005524(ATP binding);GO:0005737(cytoplasm);GO:0005829(cytosol);GO:0005945(6-phosphofructokinase complex);GO:0006002(fructose 6-phosphate metabolic process);GO:0006096(glycolytic process);GO:0010053(root epidermal cell differentiation);GO:0046872(metal ion binding)	00010(Glycolysis / Gluconeogenesis);00030(Pentose phosphate pathway);00051(Fructose and mannose metabolism);00052(Galactose metabolism);03018(RNA degradation)	K00850	EC:2.7.1.11	PREDICTED: ATP-dependent 6-phosphofructokinase 6-like [Ipomoea nil]	2.20742	19.0674	0.115769	-3.11068	6.39422e-44	7.80937e-42	down
g54232.t1	GO:0004674(protein serine/threonine kinase activity);GO:0005829(cytosol);GO:0006468(protein phosphorylation);GO:0035556(intracellular signal transduction)	NA	NA	NA	PREDICTED: uncharacterized protein LOC109187792 [Ipomoea nil]	0.690535	7.97057	0.0866356	-3.5289	7.62055e-44	9.26193e-42	down
g55159.t1	GO:0006457(protein folding)	NA	NA	NA	PREDICTED: dnaJ homolog subfamily B member 7 isoform X1 [Ipomoea nil]	2.15819	19.4418	0.111007	-3.17127	1.009e-43	1.22041e-41	down
g9838.t1	GO:0004420(hydroxymethylglutaryl-CoA reductase (NADPH) activity);GO:0005778(peroxisomal membrane);GO:0005789(endoplasmic reticulum membrane);GO:0008299(isoprenoid biosynthetic process);GO:0016126(sterol biosynthetic process)	00900(Terpenoid backbone biosynthesis)	K00021	EC:1.1.1.34	PREDICTED: 3-hydroxy-3-methylglutaryl-coenzyme A reductase-like [Ipomoea nil]	0.980759	8.4822	0.115626	-3.11247	1.05747e-43	1.27288e-41	down
g61185.t1	GO:0004161(dimethylallyltranstransferase activity);GO:0004311(farnesyltranstransferase activity);GO:0004337(geranyltranstransferase activity);GO:0005622(intracellular);GO:0008299(isoprenoid biosynthetic process);GO:0009507(chloroplast);GO:0016117(carotenoid biosynthetic process);GO:0033384(geranyl diphosphate biosynthetic process);GO:0033386(geranylgeranyl diphosphate biosynthetic process);GO:004…	00900(Terpenoid backbone biosynthesis)	K13789	EC:2.5.1.1;EC:2.5.1.10	PREDICTED: heterodimeric geranylgeranyl pyrophosphate synthase small subunit, chloroplastic-like [Ipomoea nil]	3.17095	28.359	0.111815	-3.16082	1.23783e-43	1.48285e-41	down
g54334.t1	GO:0009416(response to light stimulus);GO:0045487(gibberellin catabolic process);GO:0052634(C-19 gibberellin 2-beta-dioxygenase activity)	00904(Diterpenoid biosynthesis)	K04125	EC:1.14.11.13	PREDICTED: gibberellin 2-beta-dioxygenase 1-like [Ipomoea nil]	14.8129	111.041	0.133401	-2.90616	1.33967e-43	1.5972e-41	down
g13273.t1	GO:0005887(integral component of plasma membrane);GO:0015116(sulfate transmembrane transporter activity)	NA	NA	NA	PREDICTED: sulfate transporter 3.1-like [Ipomoea nil]	10.1857	75.9493	0.134112	-2.89849	1.43761e-43	1.70585e-41	down
g24556.t1	GO:0004601(peroxidase activity);GO:0005515(protein binding);GO:0005576(extracellular region);GO:0005618(cell wall);GO:0005794(Golgi apparatus);GO:0005829(cytosol);GO:0006979(response to oxidative stress);GO:0009809(lignin biosynthetic process);GO:0010089(xylem development);GO:0020037(heme binding);GO:0042744(hydrogen peroxide catabolic process);GO:0046872(metal ion binding);GO:0048046(apoplast);G…	00940(Phenylpropanoid biosynthesis)	K00430	EC:1.11.1.7	PREDICTED: peroxidase 2-like [Ipomoea nil]	1.35874	13.9198	0.0976126	-3.35679	1.51294e-43	1.78677e-41	down
g21059.t1	GO:0016020(membrane);GO:0016709(oxidoreductase activity, acting on paired donors, with incorporation or reduction of molecular oxygen, NAD(P)H as one donor, and incorporation of one atom of oxygen);GO:0044550(secondary metabolite biosynthetic process)	00909(Sesquiterpenoid and triterpenoid biosynthesis)	K15472	EC:1.14.13.121	PREDICTED: premnaspirodiene oxygenase-like [Ipomoea nil]	0.855963	8.6262	0.0992283	-3.3331	1.69704e-43	1.99478e-41	down
g16719.t1	GO:0016020(membrane);GO:0016709(oxidoreductase activity, acting on paired donors, with incorporation or reduction of molecular oxygen, NAD(P)H as one donor, and incorporation of one atom of oxygen);GO:0044550(secondary metabolite biosynthetic process)	NA	NA	NA	PREDICTED: cytochrome P450 CYP736A12-like [Ipomoea nil]	34.3027	252.777	0.135704	-2.88147	1.87222e-43	2.19041e-41	down
g50222.t1	GO:0003674(molecular_function);GO:0005737(cytoplasm);GO:0005886(plasma membrane);GO:0006979(response to oxidative stress);GO:0016021(integral component of membrane)	NA	NA	NA	PREDICTED: protein PLANT CADMIUM RESISTANCE 2-like [Ipomoea nil]	5.61406	47.122	0.119139	-3.06928	2.3593e-43	2.74743e-41	down
g37616.t1	NA	NA	NA	NA	PREDICTED: uncharacterized transmembrane protein DDB_G0289901-like [Ipomoea nil]	3.66061	32.6311	0.112182	-3.15609	3.30316e-43	3.82876e-41	down
g58961.t1	GO:0000786(nucleosome);GO:0003677(DNA binding);GO:0004722(protein serine/threonine phosphatase activity);GO:0005634(nucleus);GO:0005886(plasma membrane);GO:0006470(protein dephosphorylation);GO:0046872(metal ion binding);GO:0046982(protein heterodimerization activity);GO:0048366(leaf development)	NA	NA	NA	PREDICTED: probable protein phosphatase 2C 4 [Ipomoea nil]	10.6686	78.4279	0.136031	-2.87799	4.05013e-43	4.67295e-41	down
g17271.t1	GO:0015292(uniporter activity)	NA	NA	NA	PREDICTED: calcium uniporter protein 2, mitochondrial-like [Ipomoea nil]	6.93389	54.0852	0.128203	-2.9635	4.17128e-43	4.79066e-41	down
g25518.t1	GO:0005739(mitochondrion);GO:0008150(biological_process);GO:0016021(integral component of membrane);GO:0016787(hydrolase activity)	NA	NA	NA	PREDICTED: uncharacterized protein LOC109186110 [Ipomoea nil]	9.47138	73.9966	0.127997	-2.96581	4.80963e-43	5.49857e-41	down
g11276.t1	GO:0004675(transmembrane receptor protein serine/threonine kinase activity);GO:0005524(ATP binding);GO:0005634(nucleus);GO:0005737(cytoplasm);GO:0005886(plasma membrane);GO:0006468(protein phosphorylation);GO:0006952(defense response);GO:0007166(cell surface receptor signaling pathway);GO:0009507(chloroplast);GO:0016301(kinase activity)	NA	NA	NA	PREDICTED: protein kinase 2B, chloroplastic-like [Ipomoea nil]	3.7083	30.0205	0.123526	-3.01712	7.00585e-43	7.97297e-41	down
g446.t1	GO:0003674(molecular_function);GO:0005737(cytoplasm);GO:0008150(biological_process)	NA	NA	NA	ganglioside-induced differentiation-associated protein 2 [Morus notabilis]	8.30168	64.5072	0.128694	-2.95799	7.40862e-43	8.39319e-41	down
g55329.t1	GO:0004866(endopeptidase inhibitor activity);GO:0005576(extracellular region);GO:0005618(cell wall);GO:0048046(apoplast)	NA	NA	NA	PREDICTED: kunitz trypsin inhibitor 2-like [Ipomoea nil]	12.9396	99.139	0.130519	-2.93766	8.24099e-43	9.27084e-41	down
g24873.t1	GO:0004674(protein serine/threonine kinase activity);GO:0005886(plasma membrane);GO:0006468(protein phosphorylation)	NA	NA	NA	PREDICTED: G-type lectin S-receptor-like serine/threonine-protein kinase SD3-1 [Ipomoea nil]	10.7267	0.905244	11.8495	3.56675	8.25737e-43	9.27084e-41	up
g38995.t1	GO:0004190(aspartic-type endopeptidase activity);GO:0006508(proteolysis);GO:0030163(protein catabolic process)	NA	NA	NA	PREDICTED: aspartyl protease AED3-like isoform X1 [Ipomoea nil]	14.4972	1.0109	14.3408	3.84205	1.01464e-42	1.13409e-40	up
g50434.t1	GO:0004674(protein serine/threonine kinase activity);GO:0005886(plasma membrane);GO:0006468(protein phosphorylation);GO:0006952(defense response);GO:0009506(plasmodesma)	NA	NA	NA	PREDICTED: cysteine-rich receptor-like protein kinase 3 [Ipomoea nil]	1.81753	14.7912	0.12288	-3.02468	2.14798e-42	2.39018e-40	down
g60879.t1	GO:0003714(transcription corepressor activity);GO:0005634(nucleus);GO:0009611(response to wounding);GO:0031347(regulation of defense response);GO:1903507(negative regulation of nucleic acid-templated transcription);GO:2000022(regulation of jasmonic acid mediated signaling pathway)	04075(Plant hormone signal transduction)	K13464	NA	JAZ1 [Ipomoea batatas]	31.0537	222.148	0.139788	-2.83868	2.40245e-42	2.66151e-40	down
g29936.t1	GO:0005507(copper ion binding);GO:0009505(plant-type cell wall);GO:0009506(plasmodesma);GO:0016722(oxidoreductase activity, oxidizing metal ions)	NA	NA	NA	PREDICTED: L-ascorbate oxidase homolog [Ipomoea nil]	28.1034	197.945	0.141975	-2.81629	6.95866e-42	7.67506e-40	down
g50408.t1	GO:0003674(molecular_function);GO:0005634(nucleus);GO:0008150(biological_process)	NA	NA	NA	PREDICTED: uncharacterized protein LOC109171808 [Ipomoea nil]	1.61489	13.2293	0.122069	-3.03423	7.14993e-42	7.85144e-40	down
g58973.t1	GO:0005576(extracellular region);GO:0009055(electron transfer activity);GO:0009507(chloroplast);GO:0016614(oxidoreductase activity, acting on CH-OH group of donors);GO:0050660(flavin adenine dinucleotide binding);GO:0055114(oxidation-reduction process)	00052(Galactose metabolism);00500(Starch and sucrose metabolism)	K01187	EC:3.2.1.20	PREDICTED: tetrahydrocannabinolic acid synthase-like [Ipomoea nil]	1.03802	9.66346	0.107417	-3.21871	1.19324e-41	1.3046e-39	down
g39245.t1	GO:0003006(developmental process involved in reproduction);GO:0005886(plasma membrane);GO:0006811(ion transport);GO:0006857(oligopeptide transport);GO:0010039(response to iron ion);GO:0016021(integral component of membrane);GO:0048316(seed development);GO:0051980(iron-nicotianamine transmembrane transporter activity);GO:0055072(iron ion homeostasis);GO:0055085(transmembrane transport)	NA	NA	NA	PREDICTED: metal-nicotianamine transporter YSL1-like isoform X2 [Ipomoea nil]	7.77098	0.552285	14.0706	3.81461	1.34563e-41	1.46481e-39	up
g61084.t1	GO:0005509(calcium ion binding)	NA	NA	NA	PREDICTED: calcium-binding protein PBP1-like [Ipomoea nil]	14.4363	0.936638	15.4129	3.94607	1.66109e-41	1.80038e-39	up
g63147.t1	GO:0005886(plasma membrane)	NA	NA	NA	PREDICTED: uncharacterized protein LOC109190909 [Ipomoea nil]	1.96699	17.0415	0.115423	-3.11499	2.38417e-41	2.57295e-39	down
g8401.t1	GO:0000155(phosphorelay sensor kinase activity);GO:0004673(protein histidine kinase activity);GO:0004674(protein serine/threonine kinase activity);GO:0005515(protein binding);GO:0005524(ATP binding);GO:0005783(endoplasmic reticulum);GO:0005789(endoplasmic reticulum membrane);GO:0009873(ethylene-activated signaling pathway);GO:0010105(negative regulation of ethylene-activated signaling pathway);GO…	04016(MAPK signaling pathway - plant);04075(Plant hormone signal transduction)	K14509	EC:2.7.13.-	PREDICTED: ethylene receptor 2-like [Ipomoea nil]	0.890816	7.60071	0.117202	-3.09293	2.75955e-41	2.96527e-39	down
g58965.t1	GO:0005576(extracellular region);GO:0005737(cytoplasm);GO:0005829(cytosol);GO:0009055(electron transfer activity);GO:0009505(plant-type cell wall);GO:0009753(response to jasmonic acid);GO:0016614(oxidoreductase activity, acting on CH-OH group of donors);GO:0050660(flavin adenine dinucleotide binding);GO:0055114(oxidation-reduction process)	00052(Galactose metabolism);00500(Starch and sucrose metabolism)	K01187	EC:3.2.1.20	PREDICTED: tetrahydrocannabinolic acid synthase-like [Ipomoea nil]	2.84229	22.2916	0.127505	-2.97137	3.12963e-41	3.34857e-39	down
g34779.t1	NA	NA	NA	NA	PREDICTED: uncharacterized protein LOC109164913 [Ipomoea nil]	2.46762	21.5483	0.114516	-3.12638	3.61277e-41	3.84906e-39	down
g58521.t1	GO:0005515(protein binding);GO:0005524(ATP binding);GO:0005739(mitochondrion);GO:0009507(chloroplast);GO:0009570(chloroplast stroma);GO:0009706(chloroplast inner membrane);GO:0010007(magnesium chelatase complex);GO:0015979(photosynthesis);GO:0015995(chlorophyll biosynthetic process);GO:0016851(magnesium chelatase activity)	00860(Porphyrin and chlorophyll metabolism)	K03403	EC:6.6.1.1	PREDICTED: magnesium-chelatase subunit ChlH, chloroplastic [Ipomoea nil]	9.76419	0.963839	10.1305	3.34064	4.02094e-41	4.26577e-39	up
g58970.t1	GO:0005576(extracellular region);GO:0005618(cell wall);GO:0005737(cytoplasm);GO:0009055(electron transfer activity);GO:0009506(plasmodesma);GO:0016614(oxidoreductase activity, acting on CH-OH group of donors);GO:0050660(flavin adenine dinucleotide binding);GO:0055114(oxidation-reduction process)	00052(Galactose metabolism);00500(Starch and sucrose metabolism)	K01187	EC:3.2.1.20	PREDICTED: tetrahydrocannabinolic acid synthase-like [Ipomoea nil]	14.2916	99.2004	0.144068	-2.79518	4.56873e-41	4.82647e-39	down
g37119.t1	GO:0005313(L-glutamate transmembrane transporter activity);GO:0005887(integral component of plasma membrane);GO:0015189(L-lysine transmembrane transporter activity);GO:0015297(antiporter activity);GO:0051938(L-glutamate import);GO:1903401(L-lysine transmembrane transport)	NA	NA	NA	PREDICTED: cationic amino acid transporter 1-like isoform X1 [Ipomoea nil]	10.803	75.0214	0.143999	-2.79587	4.72131e-41	4.9667e-39	down
g25379.t1	GO:0006820(anion transport);GO:0016021(integral component of membrane);GO:0022857(transmembrane transporter activity);GO:0055085(transmembrane transport)	NA	NA	NA	PREDICTED: putative glycerol-3-phosphate transporter 1 [Ipomoea nil]	80.8804	552.634	0.146354	-2.77246	4.77758e-41	5.00487e-39	down
g38563.t1	GO:0005634(nucleus);GO:0006457(protein folding);GO:0009507(chloroplast);GO:0009536(plastid);GO:0009570(chloroplast stroma)	NA	NA	NA	PREDICTED: chaperone protein dnaJ 11, chloroplastic-like [Ipomoea nil]	3.65094	30.3944	0.120119	-3.05747	4.98491e-41	5.2003e-39	down
g61121.t1	GO:0003700(DNA binding transcription factor activity);GO:0005634(nucleus);GO:0006355(regulation of transcription, DNA-templated);GO:0043565(sequence-specific DNA binding)	04075(Plant hormone signal transduction)	K14494	NA	PREDICTED: scarecrow-like protein 21 [Ipomoea nil]	25.981	177.708	0.1462	-2.77398	6.60625e-41	6.8631e-39	down
g21771.t1	GO:0003955(NAD(P)H dehydrogenase (quinone) activity);GO:0005829(cytosol);GO:0005886(plasma membrane);GO:0008752(FMN reductase activity);GO:0009507(chloroplast);GO:0009570(chloroplast stroma);GO:0009651(response to salt stress);GO:0009735(response to cytokinin);GO:0010181(FMN binding);GO:0042742(defense response to bacterium);GO:0052873(FMN reductase (NADPH) activity);GO:0055114(oxidation-reductio…	04626(Plant-pathogen interaction)	K13436	EC:2.7.11.1	PREDICTED: NAD(P)H:quinone oxidoreductase-like [Ipomoea nil]	3.23082	27.4542	0.11768	-3.08705	6.99323e-41	7.23511e-39	down
g25528.t1	GO:0005515(protein binding);GO:0005737(cytoplasm);GO:0005739(mitochondrion);GO:0006979(response to oxidative stress);GO:0009751(response to salicylic acid);GO:0009816(defense response to bacterium, incompatible interaction);GO:0019441(tryptophan catabolic process to kynurenine);GO:0020037(heme binding);GO:0046872(metal ion binding)	NA	NA	NA	PREDICTED: nematode resistance protein-like HSPRO2 [Ipomoea nil]	9.14768	63.4868	0.144088	-2.79498	8.04251e-41	8.28644e-39	down
g21144.t1	NA	03040(Spliceosome)	K12662	NA	PREDICTED: transcriptional corepressor LEUNIG-like isoform X2 [Ipomoea nil]	5.67039	41.6465	0.136155	-2.87668	1.18464e-40	1.21557e-38	down
g41823.t1	GO:0004674(protein serine/threonine kinase activity);GO:0005886(plasma membrane);GO:0007166(cell surface receptor signaling pathway)	NA	NA	NA	PREDICTED: wall-associated receptor kinase-like 14 [Ipomoea nil]	1.17405	9.92055	0.118345	-3.07893	1.24617e-40	1.27348e-38	down
g5105.t1	GO:0005634(nucleus);GO:0005737(cytoplasm);GO:0005886(plasma membrane);GO:0007165(signal transduction);GO:0009638(phototropism);GO:0016567(protein ubiquitination)	03050(Proteasome)	K03063	NA	PREDICTED: root phototropism protein 2 [Ipomoea nil]	5.11643	36.7302	0.139298	-2.84376	1.57527e-40	1.60326e-38	down
g16883.t1	GO:0005886(plasma membrane);GO:0006857(oligopeptide transport);GO:0016021(integral component of membrane);GO:0022857(transmembrane transporter activity);GO:0055085(transmembrane transport)	NA	NA	NA	PREDICTED: probable metal-nicotianamine transporter YSL7 [Ipomoea nil]	17.2426	116.863	0.147546	-2.76077	1.59789e-40	1.6197e-38	down
g20587.t1	GO:0004497(monooxygenase activity)	NA	NA	NA	PREDICTED: cytokinin hydroxylase [Ipomoea nil]	7.70354	54.0772	0.142455	-2.81143	1.82827e-40	1.84575e-38	down
g5174.t1	GO:0016020(membrane);GO:0016709(oxidoreductase activity, acting on paired donors, with incorporation or reduction of molecular oxygen, NAD(P)H as one donor, and incorporation of one atom of oxygen);GO:0044550(secondary metabolite biosynthetic process)	00904(Diterpenoid biosynthesis)	K17961	EC:1.14.14.58;EC:1.14.14.59	PREDICTED: cytochrome P450 82C4-like [Ipomoea nil]	52.4686	5.65649	9.27583	3.21348	1.94717e-40	1.95789e-38	up
g38920.t1	GO:0004674(protein serine/threonine kinase activity);GO:0005886(plasma membrane);GO:0006468(protein phosphorylation);GO:0006952(defense response);GO:0009506(plasmodesma)	NA	NA	NA	PREDICTED: G-type lectin S-receptor-like serine/threonine-protein kinase At4g27290 [Ipomoea nil]	0.376317	3.7881	0.0993418	-3.33146	2.57793e-40	2.58174e-38	down
g43434.t1	GO:0009416(response to light stimulus);GO:0045487(gibberellin catabolic process);GO:0052634(C-19 gibberellin 2-beta-dioxygenase activity)	00904(Diterpenoid biosynthesis)	K04125	EC:1.14.11.13	PREDICTED: gibberellin 2-beta-dioxygenase 1-like [Ipomoea nil]	10.0316	70.4104	0.142473	-2.81124	3.13776e-40	3.12989e-38	down
g29587.t1	GO:0004672(protein kinase activity);GO:0004674(protein serine/threonine kinase activity);GO:0005524(ATP binding);GO:0005886(plasma membrane);GO:0006468(protein phosphorylation);GO:0016021(integral component of membrane);GO:0016301(kinase activity);GO:0030246(carbohydrate binding)	NA	NA	NA	PREDICTED: probable L-type lectin-domain containing receptor kinase S.5 [Ipomoea nil]	1.88427	14.4363	0.130523	-2.93762	3.93275e-40	3.90731e-38	down
g31605.t1	GO:0004356(glutamate-ammonia ligase activity)	00630(Glyoxylate and dicarboxylate metabolism);00910(Nitrogen metabolism);00250(Alanine, aspartate and glutamate metabolism);00220(Arginine biosynthesis)	K01915	EC:6.3.1.2	PREDICTED: glutamine synthetase cytosolic isozyme [Ipomoea nil]	3.57646	27.09	0.132022	-2.92115	4.24348e-40	4.19937e-38	down
g31304.t1	GO:0016020(membrane);GO:0016709(oxidoreductase activity, acting on paired donors, with incorporation or reduction of molecular oxygen, NAD(P)H as one donor, and incorporation of one atom of oxygen);GO:0044550(secondary metabolite biosynthetic process)	00905(Brassinosteroid biosynthesis)	K20623	NA	PREDICTED: cytochrome P450 71A1-like [Ipomoea nil]	6.9687	48.9368	0.142402	-2.81196	4.89617e-40	4.82619e-38	down
g37939.t1	GO:0003674(molecular_function);GO:0005886(plasma membrane);GO:0008150(biological_process);GO:0031225(anchored component of membrane);GO:0046658(anchored component of plasma membrane)	NA	NA	NA	PREDICTED: uncharacterized GPI-anchored protein At4g28100-like [Ipomoea nil]	9.60872	0.668014	14.384	3.84639	8.04038e-40	7.89439e-38	up
g57590.t1	GO:0001046(core promoter sequence-specific DNA binding);GO:0001228(transcriptional activator activity, RNA polymerase II transcription regulatory region sequence-specific DNA binding);GO:0005634(nucleus);GO:0006366(transcription by RNA polymerase II)	NA	NA	NA	PREDICTED: transcription factor bHLH130-like [Ipomoea nil]	45.7908	300.49	0.152387	-2.71419	1.41786e-39	1.38668e-37	down
g30677.t1	GO:0003677(DNA binding);GO:0003700(DNA binding transcription factor activity);GO:0005515(protein binding);GO:0005634(nucleus);GO:0006351(transcription, DNA-templated);GO:0006355(regulation of transcription, DNA-templated);GO:0007275(multicellular organism development)	NA	NA	NA	PREDICTED: NAC domain-containing protein 90-like [Ipomoea nil]	1.01021	10.7675	0.0938206	-3.41395	1.44276e-39	1.40554e-37	down
g16971.t1	GO:0005634(nucleus);GO:0006457(protein folding);GO:0009507(chloroplast);GO:0009536(plastid);GO:0009570(chloroplast stroma)	NA	NA	NA	PREDICTED: chaperone protein dnaJ 11, chloroplastic-like [Ipomoea nil]	3.11187	26.0587	0.119418	-3.06591	1.97826e-39	1.91976e-37	down
g48503.t1	NA	NA	NA	NA	PREDICTED: uncharacterized protein LOC109151348 [Ipomoea nil]	87.3996	9.1948	9.50533	3.24874	2.41938e-39	2.33204e-37	up
g12527.t1	GO:0003674(molecular_function);GO:0009507(chloroplast)	NA	NA	NA	PREDICTED: uncharacterized protein LOC109160832 [Ipomoea nil]	10.3116	70.8633	0.145514	-2.78077	2.42174e-39	2.33204e-37	down
g56192.t1	GO:0004672(protein kinase activity);GO:0004674(protein serine/threonine kinase activity);GO:0005524(ATP binding);GO:0005886(plasma membrane);GO:0006468(protein phosphorylation);GO:0007169(transmembrane receptor protein tyrosine kinase signaling pathway);GO:0009506(plasmodesma);GO:0016021(integral component of membrane)	NA	NA	NA	PREDICTED: probable inactive leucine-rich repeat receptor-like protein kinase At3g03770 [Ipomoea nil]	42.8122	4.86627	8.79775	3.13713	2.50328e-39	2.40133e-37	up
g42061.t1	NA	NA	NA	NA		3.19175	23.3738	0.136553	-2.87247	2.85264e-39	2.72601e-37	down
g16240.t1	GO:0005215(transporter activity);GO:0005886(plasma membrane);GO:0006857(oligopeptide transport);GO:0009611(response to wounding);GO:0009753(response to jasmonic acid);GO:0015293(symporter activity);GO:0016021(integral component of membrane);GO:0022857(transmembrane transporter activity);GO:0042128(nitrate assimilation);GO:0055085(transmembrane transport)	NA	NA	NA	PREDICTED: protein NRT1/ PTR FAMILY 6.2-like [Ipomoea nil]	4.23343	28.9448	0.146259	-2.7734	4.48538e-39	4.26998e-37	down
g35737.t1	GO:0004630(phospholipase D activity);GO:0005737(cytoplasm);GO:0006654(phosphatidic acid biosynthetic process);GO:0008610(lipid biosynthetic process);GO:0016036(cellular response to phosphate starvation);GO:0016042(lipid catabolic process);GO:0031410(cytoplasmic vesicle);GO:0035091(phosphatidylinositol binding);GO:0048017(inositol lipid-mediated signaling);GO:0048364(root development);GO:0070290(N…	00564(Glycerophospholipid metabolism);00565(Ether lipid metabolism);04144(Endocytosis)	K01115	EC:3.1.4.4	PREDICTED: phospholipase D zeta 1-like isoform X1 [Ipomoea nil]	1.95828	13.8022	0.141882	-2.81724	4.80701e-39	4.55883e-37	down
g28201.t1	GO:0003674(molecular_function);GO:0005634(nucleus);GO:0005886(plasma membrane);GO:0008150(biological_process)	NA	NA	NA	PREDICTED: uncharacterized protein LOC109147236 [Ipomoea nil]	16.912	114.571	0.147611	-2.76012	4.836e-39	4.56902e-37	down
g20500.t1	GO:0030599(pectinesterase activity);GO:0046910(pectinesterase inhibitor activity);GO:0071944(cell periphery)	00040(Pentose and glucuronate interconversions)	K01051	EC:3.1.1.11	PREDICTED: probable pectinesterase/pectinesterase inhibitor 17 [Ipomoea nil]	2.19277	16.6236	0.131907	-2.92241	4.87847e-39	4.59181e-37	down
g9412.t1	GO:0005249(voltage-gated potassium channel activity);GO:0005887(integral component of plasma membrane);GO:0042391(regulation of membrane potential)	04626(Plant-pathogen interaction)	K05391	NA	PREDICTED: cyclic nucleotide-gated ion channel 1-like [Ipomoea nil]	0.666451	5.9326	0.112337	-3.15409	5.35886e-39	5.02509e-37	down
g46097.t1	GO:0005737(cytoplasm);GO:0008970(phosphatidylcholine 1-acylhydrolase activity)	00040(Pentose and glucuronate interconversions);00052(Galactose metabolism);00053(Ascorbate and aldarate metabolism);00520(Amino sugar and nucleotide sugar metabolism)	K12447	EC:2.7.7.64	PREDICTED: uncharacterized protein LOC109152764 [Ipomoea nil]	0.254486	2.52673	0.100718	-3.31161	5.69529e-39	5.32063e-37	down
g39673.t1	GO:0000272(polysaccharide catabolic process);GO:0004568(chitinase activity);GO:0005576(extracellular region);GO:0005618(cell wall);GO:0006032(chitin catabolic process);GO:0006952(defense response);GO:0008061(chitin binding);GO:0009611(response to wounding);GO:0009617(response to bacterium);GO:0009626(plant-type hypersensitive response);GO:0010262(somatic embryogenesis);GO:0016998(cell wall macrom…	00520(Amino sugar and nucleotide sugar metabolism)	K01183	EC:3.2.1.14	PREDICTED: endochitinase EP3-like [Ipomoea nil]	6.74941	48.1178	0.140269	-2.83374	5.8006e-39	5.39887e-37	down
g28936.t1	GO:0005737(cytoplasm);GO:0009733(response to auxin);GO:0016874(ligase activity)	04075(Plant hormone signal transduction)	K14487	NA	PREDICTED: probable indole-3-acetic acid-amido synthetase GH3.1 [Ipomoea nil]	0.786277	7.35063	0.106967	-3.22476	5.86924e-39	5.44252e-37	down
g9465.t1	GO:0003677(DNA binding);GO:0003700(DNA binding transcription factor activity);GO:0005634(nucleus);GO:0006351(transcription, DNA-templated);GO:0006355(regulation of transcription, DNA-templated);GO:0009873(ethylene-activated signaling pathway);GO:0034059(response to anoxia);GO:2000280(regulation of root development)	NA	NA	NA	PREDICTED: ethylene-responsive transcription factor ERF071-like [Ipomoea nil]	2.01613	16.9458	0.118975	-3.07127	8.25787e-39	7.62923e-37	down
g59177.t1	GO:0009611(response to wounding)	NA	NA	NA	PREDICTED: CBS domain-containing protein CBSX5-like [Ipomoea nil]	21.6764	139.566	0.155313	-2.68675	1.0207e-38	9.39532e-37	down
g59260.t1	GO:0001046(core promoter sequence-specific DNA binding);GO:0001228(transcriptional activator activity, RNA polymerase II transcription regulatory region sequence-specific DNA binding);GO:0005634(nucleus);GO:0006366(transcription by RNA polymerase II)	NA	NA	NA	PREDICTED: transcription factor bHLH112-like [Ipomoea nil]	22.3993	143.659	0.15592	-2.68112	1.21425e-38	1.1136e-36	down
g47162.t1	GO:0003674(molecular_function);GO:0005576(extracellular region);GO:0005794(Golgi apparatus);GO:0005886(plasma membrane);GO:0007568(aging);GO:0009506(plasmodesma);GO:0016020(membrane);GO:0016021(integral component of membrane);GO:0050829(defense response to Gram-negative bacterium);GO:0099402(plant organ development)	NA	NA	NA	PREDICTED: tetraspanin-8-like isoform X1 [Ipomoea nil]	22.6365	144.807	0.156322	-2.67741	1.5299e-38	1.39796e-36	down
g24502.t1	GO:0000302(response to reactive oxygen species);GO:0004322(ferroxidase activity);GO:0005506(iron ion binding);GO:0005737(cytoplasm);GO:0005739(mitochondrion);GO:0006826(iron ion transport);GO:0006879(cellular iron ion homeostasis);GO:0006880(intracellular sequestering of iron ion);GO:0008199(ferric iron binding);GO:0009409(response to cold);GO:0009507(chloroplast);GO:0009535(chloroplast thylakoid…	NA	NA	NA	PREDICTED: ferritin-3, chloroplastic-like [Ipomoea nil]	141.349	16.9259	8.35106	3.06196	1.78277e-38	1.6231e-36	up
g21174.t1	NA	NA	NA	NA	PREDICTED: transcriptional corepressor LEUNIG-like isoform X2 [Ipomoea nil]	12.3932	80.1513	0.154623	-2.69318	1.82805e-38	1.65829e-36	down
g39690.t1	GO:0000272(polysaccharide catabolic process);GO:0004568(chitinase activity);GO:0005576(extracellular region);GO:0005618(cell wall);GO:0006032(chitin catabolic process);GO:0006952(defense response);GO:0008061(chitin binding);GO:0009611(response to wounding);GO:0009617(response to bacterium);GO:0009626(plant-type hypersensitive response);GO:0010262(somatic embryogenesis);GO:0016998(cell wall macrom…	00520(Amino sugar and nucleotide sugar metabolism)	K01183	EC:3.2.1.14	PREDICTED: endochitinase EP3-like [Ipomoea nil]	1.34152	12.5465	0.106924	-3.22534	2.15677e-38	1.94943e-36	down
g16718.t1	GO:0016020(membrane);GO:0016709(oxidoreductase activity, acting on paired donors, with incorporation or reduction of molecular oxygen, NAD(P)H as one donor, and incorporation of one atom of oxygen);GO:0044550(secondary metabolite biosynthetic process)	NA	NA	NA	PREDICTED: cytochrome P450 CYP736A12-like [Ipomoea nil]	26.2853	166.912	0.15748	-2.66676	2.28305e-38	2.05614e-36	down
g8993.t1	GO:0005634(nucleus)	NA	NA	NA	PREDICTED: uncharacterized protein LOC109186399 [Ipomoea nil]	0.994502	9.30356	0.106895	-3.22574	2.32012e-38	2.08204e-36	down
g39450.t1	GO:0004674(protein serine/threonine kinase activity);GO:0005886(plasma membrane);GO:0007166(cell surface receptor signaling pathway)	NA	NA	NA	PREDICTED: wall-associated receptor kinase 2-like [Ipomoea nil]	0.92934	7.44715	0.124791	-3.00241	2.88738e-38	2.58183e-36	down
g61292.t1	GO:0004826(phenylalanine-tRNA ligase activity);GO:0005737(cytoplasm);GO:0006432(phenylalanyl-tRNA aminoacylation);GO:0070042(rRNA (uridine-N3-)-methyltransferase activity);GO:0070475(rRNA base methylation)	NA	NA	NA	PREDICTED: uncharacterized protein At4g26485-like isoform X2 [Ipomoea nil]	22.0754	2.30317	9.58481	3.26075	2.96292e-38	2.63995e-36	up
g20827.t1	GO:0003333(amino acid transmembrane transport);GO:0005886(plasma membrane);GO:0015171(amino acid transmembrane transporter activity)	NA	NA	NA	PREDICTED: amino acid permease 4 [Ipomoea nil]	1.81039	13.703	0.132116	-2.92012	3.44241e-38	3.0563e-36	down
g34481.t1	GO:0003674(molecular_function);GO:0005634(nucleus);GO:0008150(biological_process)	NA	NA	NA	PREDICTED: F-box protein At1g61340-like [Ipomoea nil]	4.56308	33.6607	0.135561	-2.88298	4.98391e-38	4.40926e-36	down
g54416.t1	GO:0003674(molecular_function);GO:0005634(nucleus);GO:0008150(biological_process);GO:0016021(integral component of membrane)	NA	NA	NA	PREDICTED: uncharacterized protein LOC109187807 [Ipomoea nil]	16.3959	1.65121	9.9296	3.31174	5.75476e-38	5.07331e-36	up
g25395.t1	GO:0003677(DNA binding);GO:0003700(DNA binding transcription factor activity);GO:0005634(nucleus);GO:0005643(nuclear pore);GO:0006351(transcription, DNA-templated);GO:0006355(regulation of transcription, DNA-templated);GO:0006952(defense response);GO:0009873(ethylene-activated signaling pathway);GO:0010087(phloem or xylem histogenesis);GO:0010200(response to chitin);GO:0045893(positive regulation…	NA	NA	NA	PREDICTED: ethylene-responsive transcription factor 2-like [Ipomoea nil]	10.6165	71.4944	0.148494	-2.75153	6.42708e-38	5.64613e-36	down
g7818.t1	GO:0009813(flavonoid biosynthetic process);GO:0043231(intracellular membrane-bounded organelle);GO:0052696(flavonoid glucuronidation);GO:0080043(quercetin 3-O-glucosyltransferase activity);GO:0080044(quercetin 7-O-glucosyltransferase activity)	NA	NA	NA	PREDICTED: crocetin glucosyltransferase, chloroplastic-like [Ipomoea nil]	13.9711	1.29732	10.7693	3.42885	6.68057e-38	5.8483e-36	up
g56897.t1	GO:0003700(DNA binding transcription factor activity);GO:0005634(nucleus);GO:0006351(transcription, DNA-templated);GO:0006355(regulation of transcription, DNA-templated);GO:0006952(defense response);GO:0010150(leaf senescence);GO:0010200(response to chitin);GO:0043565(sequence-specific DNA binding)	04016(MAPK signaling pathway - plant);04626(Plant-pathogen interaction)	K13425	NA	PREDICTED: WRKY transcription factor 22-like [Ipomoea nil]	3.73297	25.7682	0.144867	-2.7872	7.85328e-38	6.85096e-36	down
g28746.t1	GO:0005507(copper ion binding);GO:0016722(oxidoreductase activity, oxidizing metal ions)	00053(Ascorbate and aldarate metabolism)	K00423	EC:1.10.3.3	PREDICTED: L-ascorbate oxidase-like [Ipomoea nil]	6.75483	44.0108	0.153481	-2.70387	8.46456e-38	7.35858e-36	down
g59390.t1	GO:0005215(transporter activity);GO:0005886(plasma membrane);GO:0006857(oligopeptide transport);GO:0009624(response to nematode);GO:0015333(peptide:proton symporter activity);GO:0016020(membrane);GO:0016021(integral component of membrane);GO:0022857(transmembrane transporter activity);GO:0055085(transmembrane transport)	NA	NA	NA	PREDICTED: protein NRT1/ PTR FAMILY 4.3-like [Ipomoea nil]	17.7363	110.898	0.159934	-2.64445	8.61212e-38	7.46095e-36	down
g39456.t1	GO:0004674(protein serine/threonine kinase activity);GO:0005886(plasma membrane);GO:0007166(cell surface receptor signaling pathway)	NA	NA	NA	PREDICTED: wall-associated receptor kinase 2-like [Ipomoea nil]	0.443434	4.30951	0.102897	-3.28073	9.65668e-38	8.33705e-36	down
g16398.t1	GO:0004674(protein serine/threonine kinase activity);GO:0005886(plasma membrane)	NA	NA	NA	PREDICTED: receptor-like protein 12 [Ipomoea nil]	2.21221	16.2325	0.136283	-2.87532	1.1481e-37	9.87798e-36	down
g31665.t1	GO:0000287(magnesium ion binding);GO:0006518(peptide metabolic process);GO:0016854(racemase and epimerase activity)	00130(Ubiquinone and other terpenoid-quinone biosynthesis)	K14759	EC:5.4.4.2;EC:2.2.1.9	PREDICTED: L-Ala-D/L-amino acid epimerase-like [Ipomoea nil]	52.6972	6.21528	8.47865	3.08384	1.23068e-37	1.05523e-35	up
g9053.t1	GO:0005215(transporter activity);GO:0005886(plasma membrane);GO:0006857(oligopeptide transport);GO:0010167(response to nitrate);GO:0015112(nitrate transmembrane transporter activity);GO:0015293(symporter activity);GO:0015333(peptide:proton symporter activity);GO:0016020(membrane);GO:0016021(integral component of membrane);GO:0042128(nitrate assimilation);GO:0046686(response to cadmium ion);GO:005…	NA	NA	NA	PREDICTED: protein NRT1/ PTR FAMILY 7.2-like [Ipomoea nil]	1.40146	10.3237	0.135753	-2.88095	1.24784e-37	1.06629e-35	down
g11637.t1	GO:0051213(dioxygenase activity)	00940(Phenylpropanoid biosynthesis)	K06892	EC:1.14.11.-	PREDICTED: feruloyl CoA ortho-hydroxylase 1-like [Ipomoea nil]	19.8549	124.097	0.159995	-2.6439	1.61143e-37	1.37229e-35	down
g30487.t1	GO:0003674(molecular_function);GO:0005783(endoplasmic reticulum);GO:0009061(anaerobic respiration);GO:0016021(integral component of membrane)	NA	NA	NA	PREDICTED: uncharacterized protein LOC107843169 [Capsicum annuum]	5.49516	37.5235	0.146446	-2.77156	1.64089e-37	1.39264e-35	down
g35174.t1	GO:0003700(DNA binding transcription factor activity);GO:0005634(nucleus);GO:0006351(transcription, DNA-templated);GO:0006355(regulation of transcription, DNA-templated);GO:0006952(defense response);GO:0010200(response to chitin);GO:0043565(sequence-specific DNA binding)	04016(MAPK signaling pathway - plant);04626(Plant-pathogen interaction)	K13425	NA	PREDICTED: probable WRKY transcription factor 29 [Ipomoea nil]	3.17597	22.4043	0.141757	-2.81851	1.96956e-37	1.66594e-35	down
g25128.t1	GO:0003993(acid phosphatase activity);GO:0004722(protein serine/threonine phosphatase activity);GO:0005576(extracellular region);GO:0016311(dephosphorylation);GO:0046872(metal ion binding)	NA	NA	NA	PREDICTED: probable purple acid phosphatase 20 [Ipomoea nil]	13.3841	83.4798	0.160328	-2.6409	2.09167e-37	1.76327e-35	down
g25512.t1	GO:0005515(protein binding);GO:0005634(nucleus);GO:0005737(cytoplasm);GO:0006351(transcription, DNA-templated);GO:0006355(regulation of transcription, DNA-templated);GO:0019538(protein metabolic process)	NA	NA	NA	PREDICTED: protein SMAX1-LIKE 8-like [Ipomoea nil]	19.2402	2.2272	8.63873	3.11082	2.20281e-37	1.85073e-35	up
g58974.t1	GO:0005576(extracellular region);GO:0005618(cell wall);GO:0009055(electron transfer activity);GO:0009506(plasmodesma);GO:0009793(embryo development ending in seed dormancy);GO:0010197(polar nucleus fusion);GO:0045551(cinnamyl-alcohol dehydrogenase activity);GO:0050268(coniferyl-alcohol dehydrogenase activity);GO:0050660(flavin adenine dinucleotide binding);GO:0052747(sinapyl alcohol dehydrogenase…	00052(Galactose metabolism);00500(Starch and sucrose metabolism)	K01187	EC:3.2.1.20	PREDICTED: tetrahydrocannabinolic acid synthase-like [Ipomoea nil]	10.5326	65.6211	0.160506	-2.6393	2.43919e-37	2.04248e-35	down
g41623.t1	GO:0005887(integral component of plasma membrane);GO:0008509(anion transmembrane transporter activity);GO:0051453(regulation of intracellular pH);GO:0098656(anion transmembrane transport)	NA	NA	NA	PREDICTED: boron transporter 1-like [Ipomoea nil]	6.82602	42.5337	0.160485	-2.63949	2.4488e-37	2.04369e-35	down
g415.t1	GO:0005515(protein binding)	00195(Photosynthesis)	K02641	EC:1.18.1.2	PREDICTED: ferredoxin--NADP reductase, leaf-type isozyme, chloroplastic [Ipomoea nil]	12.7609	1.36603	9.34162	3.22367	3.04551e-37	2.53323e-35	up
g39208.t1	GO:0005515(protein binding);GO:0009535(chloroplast thylakoid membrane);GO:0048564(photosystem I assembly)	NA	NA	NA	PREDICTED: ycf3-interacting protein 1, chloroplastic [Ipomoea nil]	13.3422	1.30512	10.2229	3.35374	3.15442e-37	2.61514e-35	up
g10997.t1	GO:0003674(molecular_function);GO:0005886(plasma membrane);GO:0009506(plasmodesma);GO:0016021(integral component of membrane);GO:0042742(defense response to bacterium)	NA	NA	NA	PREDICTED: protein YLS9 [Ipomoea nil]	6.12796	41.2177	0.148673	-2.74979	3.50775e-37	2.89402e-35	down
g26013.t1	NA	NA	NA	NA	hypothetical protein DM860_004130 [Cuscuta australis]	1.9438	17.3421	0.112086	-3.15733	3.51393e-37	2.89402e-35	down
g41063.t1	GO:0005783(endoplasmic reticulum);GO:0006508(proteolysis);GO:0008152(metabolic process);GO:0008237(metallopeptidase activity);GO:0009507(chloroplast);GO:0009850(auxin metabolic process);GO:0010210(IAA-Phe conjugate hydrolase activity);GO:0010211(IAA-Leu conjugate hydrolase activity);GO:0016787(hydrolase activity);GO:0046872(metal ion binding)	NA	NA	NA	PREDICTED: IAA-amino acid hydrolase ILR1-like 4 [Ipomoea nil]	0.782712	7.04319	0.11113	-3.16968	3.80621e-37	3.12446e-35	down
g59839.t1	GO:0009505(plant-type cell wall);GO:0009506(plasmodesma);GO:0016020(membrane)	NA	NA	NA	expansin-like 1 protein [Ipomoea batatas]	55.6394	338.978	0.164139	-2.60701	4.3224e-37	3.5366e-35	down
g12012.t1	GO:0005634(nucleus);GO:0005737(cytoplasm)	NA	NA	NA	PREDICTED: U-box domain-containing protein 18-like [Ipomoea nil]	6.56906	41.6374	0.157768	-2.66412	4.42322e-37	3.6073e-35	down
g46632.t1	GO:0004609(phosphatidylserine decarboxylase activity);GO:0005739(mitochondrion);GO:0008654(phospholipid biosynthetic process);GO:0009705(plant-type vacuole membrane)	00564(Glycerophospholipid metabolism)	K01613	EC:4.1.1.65	PREDICTED: phosphatidylserine decarboxylase proenzyme 2-like [Ipomoea nil]	4.25078	27.4976	0.154587	-2.69351	4.43852e-37	3.60803e-35	down
g54127.t1	GO:0003674(molecular_function);GO:0005576(extracellular region);GO:0008150(biological_process)	NA	NA	NA	PREDICTED: uncharacterized protein LOC109188010 isoform X1 [Ipomoea nil]	2.46483	19.0682	0.129264	-2.95161	5.32397e-37	4.31379e-35	down
g3659.t1	GO:0003824(catalytic activity);GO:0004165(dodecenoyl-CoA delta-isomerase activity);GO:0005737(cytoplasm);GO:0005777(peroxisome);GO:0006635(fatty acid beta-oxidation);GO:0008809(carnitine racemase activity);GO:0009062(fatty acid catabolic process)	00071(Fatty acid degradation);04626(Plant-pathogen interaction)	K18880	EC:5.3.3.8	PREDICTED: enoyl-CoA delta isomerase 1, peroxisomal-like [Ipomoea nil]	1.93741	16.518	0.117291	-3.09184	5.46972e-37	4.41759e-35	down
g38192.t1	GO:0003677(DNA binding);GO:0003700(DNA binding transcription factor activity);GO:0005634(nucleus);GO:0006351(transcription, DNA-templated);GO:0006355(regulation of transcription, DNA-templated);GO:0009873(ethylene-activated signaling pathway);GO:0019760(glucosinolate metabolic process);GO:0043565(sequence-specific DNA binding);GO:0044212(transcription regulatory region DNA binding);GO:0045893(pos…	NA	NA	NA	PREDICTED: ethylene-responsive transcription factor ERF025-like [Ipomoea nil]	2.04865	17.3609	0.118003	-3.0831	6.46424e-37	5.20403e-35	down
g58791.t1	GO:0004674(protein serine/threonine kinase activity);GO:0005524(ATP binding);GO:0005622(intracellular);GO:0005886(plasma membrane);GO:0016301(kinase activity);GO:0018105(peptidyl-serine phosphorylation);GO:0018107(peptidyl-threonine phosphorylation);GO:0035556(intracellular signal transduction)	NA	NA	NA	PREDICTED: CBL-interacting protein kinase 18-like [Ipomoea nil]	9.02905	55.4981	0.162691	-2.61979	7.25616e-37	5.82284e-35	down
g12331.t1	GO:0005515(protein binding)	04016(MAPK signaling pathway - plant);04070(Phosphatidylinositol signaling system);04626(Plant-pathogen interaction)	K02183	NA	PREDICTED: calmodulin-like protein 2 isoform X2 [Ipomoea nil]	3.62262	26.1223	0.138679	-2.85018	7.32608e-37	5.86016e-35	down
g55738.t1	GO:0005618(cell wall);GO:0033609(oxalate metabolic process);GO:0046564(oxalate decarboxylase activity)	NA	NA	NA	PREDICTED: germin-like protein subfamily 1 member 13 [Ipomoea nil]	15.2848	1.27819	11.9582	3.57992	7.65879e-37	6.10679e-35	up
g574.t1	GO:0004672(protein kinase activity);GO:0005886(plasma membrane);GO:0016301(kinase activity);GO:0016310(phosphorylation)	NA	NA	NA	PREDICTED: putative U-box domain-containing protein 50 [Ipomoea nil]	0.98404	7.34672	0.133943	-2.90031	7.92718e-37	6.30072e-35	down
g54119.t1	GO:0005249(voltage-gated potassium channel activity);GO:0005887(integral component of plasma membrane);GO:0042391(regulation of membrane potential)	04626(Plant-pathogen interaction)	K05391	NA	PREDICTED: cyclic nucleotide-gated ion channel 4 [Ipomoea nil]	9.52183	0.934414	10.1902	3.34911	8.28752e-37	6.56628e-35	up
g61015.t1	GO:0002229(defense response to oomycetes);GO:0002237(response to molecule of bacterial origin);GO:0002238(response to molecule of fungal origin);GO:0002239(response to oomycetes);GO:0004672(protein kinase activity);GO:0004674(protein serine/threonine kinase activity);GO:0005515(protein binding);GO:0005524(ATP binding);GO:0005886(plasma membrane);GO:0006468(protein phosphorylation);GO:0009620(resp…	NA	NA	NA	PREDICTED: putative leucine-rich repeat receptor-like protein kinase At2g19210 [Ipomoea nil]	12.1229	73.5128	0.164909	-2.60026	8.68344e-37	6.85827e-35	down
g34142.t1	GO:0009813(flavonoid biosynthetic process);GO:0043231(intracellular membrane-bounded organelle);GO:0052696(flavonoid glucuronidation);GO:0080043(quercetin 3-O-glucosyltransferase activity);GO:0080044(quercetin 7-O-glucosyltransferase activity)	00906(Carotenoid biosynthesis)	K14595	EC:2.4.1.263	PREDICTED: scopoletin glucosyltransferase-like [Ipomoea nil]	2.13398	15.194	0.140449	-2.83188	1.37182e-36	1.08007e-34	down
g50402.t1	GO:0003825(alpha,alpha-trehalose-phosphate synthase (UDP-forming) activity);GO:0004805(trehalose-phosphatase activity);GO:0005634(nucleus);GO:0005737(cytoplasm);GO:0005992(trehalose biosynthetic process);GO:0016757(transferase activity, transferring glycosyl groups);GO:0016791(phosphatase activity);GO:0070413(trehalose metabolism in response to stress)	00500(Starch and sucrose metabolism)	K16055	EC:2.4.1.15;EC:3.1.3.12	PREDICTED: probable alpha,alpha-trehalose-phosphate synthase [UDP-forming] 9 [Ipomoea nil]	7.30386	44.306	0.164851	-2.60077	1.45563e-36	1.14246e-34	down
g59514.t1	GO:0003935(GTP cyclohydrolase II activity);GO:0005525(GTP binding);GO:0008686(3,4-dihydroxy-2-butanone-4-phosphate synthase activity);GO:0009231(riboflavin biosynthetic process);GO:0009507(chloroplast);GO:0009570(chloroplast stroma);GO:0016020(membrane);GO:0046872(metal ion binding)	00740(Riboflavin metabolism);00790(Folate biosynthesis)	K14652	EC:4.1.99.12;EC:3.5.4.25	PREDICTED: bifunctional riboflavin biosynthesis protein RIBA 1, chloroplastic-like [Ipomoea nil]	22.144	132.884	0.166641	-2.58518	1.50821e-36	1.18004e-34	down
g48306.t1	GO:0004866(endopeptidase inhibitor activity);GO:0005576(extracellular region);GO:0005618(cell wall);GO:0048046(apoplast)	NA	NA	NA	PREDICTED: kunitz trypsin inhibitor 2-like [Ipomoea nil]	1.27093	11.6717	0.10889	-3.19905	1.67057e-36	1.303e-34	down
g416.t1	GO:0005515(protein binding)	00195(Photosynthesis)	K02641	EC:1.18.1.2	PREDICTED: ferredoxin--NADP reductase, leaf-type isozyme, chloroplastic [Ipomoea nil]	25.4984	2.64882	9.62631	3.26698	1.81954e-36	1.41478e-34	up
g28741.t1	GO:0005507(copper ion binding);GO:0016722(oxidoreductase activity, oxidizing metal ions)	00053(Ascorbate and aldarate metabolism)	K00423	EC:1.10.3.3	PREDICTED: uncharacterized protein LOC109150807 [Ipomoea nil]	1.18353	7.5489	0.156782	-2.67317	1.91014e-36	1.48062e-34	down
g35035.t1	GO:0003674(molecular_function);GO:0016021(integral component of membrane);GO:0080167(response to karrikin)	NA	NA	NA	PREDICTED: uncharacterized protein LOC109165784 [Ipomoea nil]	1.10806	9.32825	0.118786	-3.07357	2.33219e-36	1.80219e-34	down
g13415.t1	GO:0003993(acid phosphatase activity);GO:0004722(protein serine/threonine phosphatase activity);GO:0005576(extracellular region);GO:0009845(seed germination);GO:0009846(pollen germination);GO:0046872(metal ion binding)	NA	NA	NA	PREDICTED: purple acid phosphatase 15-like [Ipomoea nil]	4.14248	26.5607	0.155963	-2.68072	2.87251e-36	2.21289e-34	down
g53986.t1	GO:0016020(membrane);GO:0016709(oxidoreductase activity, acting on paired donors, with incorporation or reduction of molecular oxygen, NAD(P)H as one donor, and incorporation of one atom of oxygen);GO:0044550(secondary metabolite biosynthetic process)	NA	NA	NA	PREDICTED: cytochrome P450 71D10-like [Ipomoea nil]	15.5684	1.65574	9.40266	3.23307	3.1698e-36	2.43442e-34	up
g58042.t1	NA	NA	NA	NA		15.932	97.9098	0.162721	-2.61953	3.3415e-36	2.55845e-34	down
g8991.t1	NA	NA	NA	NA	PREDICTED: uncharacterized protein LOC109186382 [Ipomoea nil]	3.96265	25.7959	0.153615	-2.70261	3.55192e-36	2.71126e-34	down
g41957.t1	NA	NA	NA	NA	PREDICTED: uncharacterized protein LOC109207933 [Nicotiana attenuata]	11.0995	70.5431	0.157343	-2.66802	4.37635e-36	3.33041e-34	down
g7958.t1	GO:0005319(lipid transporter activity);GO:0005504(fatty acid binding);GO:0005515(protein binding);GO:0005576(extracellular region);GO:0005783(endoplasmic reticulum);GO:0006869(lipid transport);GO:0008270(zinc ion binding);GO:0008289(lipid binding);GO:0009506(plasmodesma);GO:0009627(systemic acquired resistance);GO:0009862(systemic acquired resistance, salicylic acid mediated signaling pathway);GO…	NA	NA	NA	PREDICTED: putative lipid-transfer protein DIR1 [Ipomoea nil]	10.9582	0.930347	11.7786	3.5581	4.5584e-36	3.45845e-34	up
g39364.t1	GO:0004553(hydrolase activity, hydrolyzing O-glycosyl compounds);GO:0005576(extracellular region);GO:0008810(cellulase activity);GO:0030245(cellulose catabolic process);GO:0071555(cell wall organization)	00500(Starch and sucrose metabolism)	K01179	EC:3.2.1.4	PREDICTED: endoglucanase 18-like [Ipomoea nil]	26.32	3.07955	8.5467	3.09537	4.68469e-36	3.54352e-34	up
g42790.t1	GO:0003677(DNA binding);GO:0003700(DNA binding transcription factor activity);GO:0005634(nucleus);GO:0006351(transcription, DNA-templated);GO:0006355(regulation of transcription, DNA-templated);GO:0007275(multicellular organism development);GO:0009793(embryo development ending in seed dormancy);GO:0009825(multidimensional cell growth);GO:0009835(fruit ripening);GO:0009908(flower development);GO:0…	03013(RNA transport);03015(mRNA surveillance pathway);03018(RNA degradation)	K13126	NA	NAC3 protein [Ipomoea batatas]	104.464	611.689	0.17078	-2.54979	6.50257e-36	4.90376e-34	down
g54136.t1	GO:0003677(DNA binding);GO:0003700(DNA binding transcription factor activity);GO:0005634(nucleus);GO:0006351(transcription, DNA-templated);GO:0006355(regulation of transcription, DNA-templated);GO:0007275(multicellular organism development);GO:0009414(response to water deprivation);GO:0009737(response to abscisic acid);GO:0043565(sequence-specific DNA binding);GO:0045893(positive regulation of tr…	NA	NA	NA	PREDICTED: NAC domain-containing protein 72-like [Ipomoea nil]	24.0029	141.738	0.169346	-2.56195	7.07279e-36	5.31776e-34	down
g1022.t1	GO:0005634(nucleus);GO:0016597(amino acid binding)	NA	NA	NA	PREDICTED: ACT domain-containing protein ACR1-like isoform X1 [Ipomoea nil]	1.02347	8.3785	0.122154	-3.03323	8.43658e-36	6.32415e-34	down
g8333.t1	GO:0000155(phosphorelay sensor kinase activity);GO:0004673(protein histidine kinase activity);GO:0004674(protein serine/threonine kinase activity);GO:0005515(protein binding);GO:0005524(ATP binding);GO:0005783(endoplasmic reticulum);GO:0005789(endoplasmic reticulum membrane);GO:0009873(ethylene-activated signaling pathway);GO:0010105(negative regulation of ethylene-activated signaling pathway);GO…	04016(MAPK signaling pathway - plant);04075(Plant hormone signal transduction)	K14509	EC:2.7.13.-	PREDICTED: ethylene receptor 2-like [Ipomoea nil]	2.08254	13.3743	0.155711	-2.68306	9.84817e-36	7.36025e-34	down
g18092.t1	GO:0005886(plasma membrane);GO:0008194(UDP-glycosyltransferase activity);GO:0009247(glycolipid biosynthetic process);GO:0009507(chloroplast);GO:0009536(plastid);GO:0009941(chloroplast envelope);GO:0016021(integral component of membrane);GO:0016036(cellular response to phosphate starvation);GO:0016757(transferase activity, transferring glycosyl groups);GO:0031969(chloroplast membrane);GO:0046506(s…	00561(Glycerolipid metabolism)	K06119	EC:2.4.1.-	PREDICTED: sulfoquinovosyl transferase SQD2-like [Ipomoea nil]	2.62385	17.1854	0.152679	-2.71143	1.08616e-35	8.08828e-34	down
g16372.t1	NA	NA	NA	NA	hypothetical protein A4A49_13090 [Nicotiana attenuata]	12.8921	76.5108	0.1685	-2.56918	1.08869e-35	8.08828e-34	down
g39605.t1	GO:0000272(polysaccharide catabolic process);GO:0004568(chitinase activity);GO:0005576(extracellular region);GO:0005618(cell wall);GO:0006032(chitin catabolic process);GO:0006952(defense response);GO:0008061(chitin binding);GO:0009611(response to wounding);GO:0009617(response to bacterium);GO:0009626(plant-type hypersensitive response);GO:0010262(somatic embryogenesis);GO:0016998(cell wall macrom…	00520(Amino sugar and nucleotide sugar metabolism)	K01183	EC:3.2.1.14	PREDICTED: endochitinase EP3-like [Ipomoea nil]	21.7018	128.292	0.169159	-2.56354	1.2451e-35	9.22297e-34	down
g43237.t1	GO:0005739(mitochondrion);GO:0005829(cytosol);GO:0009507(chloroplast);GO:0009570(chloroplast stroma);GO:0010167(response to nitrate);GO:0016020(membrane);GO:0020037(heme binding);GO:0042128(nitrate assimilation);GO:0046872(metal ion binding);GO:0047889(ferredoxin-nitrate reductase activity);GO:0048046(apoplast);GO:0048307(ferredoxin-nitrite reductase activity);GO:0050421(nitrite reductase (NO-for…	00910(Nitrogen metabolism)	K00366	EC:1.7.7.1	PREDICTED: ferredoxin--nitrite reductase, chloroplastic-like [Ipomoea nil]	7.42406	0.804478	9.22842	3.20608	1.27548e-35	9.42014e-34	up
g26576.t1	GO:0005886(plasma membrane);GO:0015081(sodium ion transmembrane transporter activity);GO:0035725(sodium ion transmembrane transport)	NA	NA	NA	PREDICTED: probable cation transporter HKT6 [Ipomoea nil]	4.00554	25.4748	0.157235	-2.669	1.34227e-35	9.88422e-34	down
g41713.t1	GO:0003746(translation elongation factor activity);GO:0005634(nucleus);GO:0006414(translational elongation)	03040(Spliceosome);03013(RNA transport);03015(mRNA surveillance pathway)	K12812	EC:3.6.4.13	PREDICTED: uncharacterized protein LOC109170635 [Ipomoea nil]	7.98698	46.7767	0.170747	-2.55007	1.57659e-35	1.15757e-33	down
g37703.t1	GO:0003677(DNA binding);GO:0005634(nucleus);GO:0006355(regulation of transcription, DNA-templated);GO:0007275(multicellular organism development);GO:0009299(mRNA transcription);GO:0009416(response to light stimulus)	04016(MAPK signaling pathway - plant);04075(Plant hormone signal transduction);04626(Plant-pathogen interaction)	K13413	EC:2.7.12.2	unnamed protein product, partial [Vitis vinifera]	38.2987	4.22465	9.06554	3.18039	2.03743e-35	1.49155e-33	up
g62861.t1	GO:0004674(protein serine/threonine kinase activity);GO:0005886(plasma membrane);GO:0007166(cell surface receptor signaling pathway)	NA	NA	NA	PREDICTED: wall-associated receptor kinase-like 9 [Ipomoea nil]	2.07205	15.7307	0.13172	-2.92445	2.40881e-35	1.75829e-33	down
g43910.t1	GO:0003674(molecular_function);GO:0005886(plasma membrane);GO:0008150(biological_process);GO:0009507(chloroplast)	NA	NA	NA	PREDICTED: uncharacterized protein LOC109159386 [Ipomoea nil]	11.6922	69.8418	0.16741	-2.57855	2.53718e-35	1.84661e-33	down
g12709.t1	GO:0047036(codeinone reductase (NADPH) activity)	00053(Ascorbate and aldarate metabolism)	K19642	EC:1.1.1.365	PREDICTED: D-galacturonate reductase-like [Ipomoea nil]	9.04186	54.8948	0.164712	-2.60198	2.69092e-35	1.95283e-33	down
g44961.t1	GO:0005618(cell wall);GO:0033609(oxalate metabolic process);GO:0046564(oxalate decarboxylase activity)	00450(Selenocompound metabolism)	K00384	EC:1.8.1.9	PREDICTED: germin-like protein subfamily 1 member 13 [Ipomoea nil]	12.4825	0.977471	12.7702	3.6747	2.88615e-35	2.08845e-33	up
g42088.t1	NA	NA	NA	NA	hypothetical protein CK203_022185 [Vitis vinifera]	7.38592	46.0655	0.160335	-2.64084	4.34459e-35	3.13474e-33	down
g54657.t1	GO:0004553(hydrolase activity, hydrolyzing O-glycosyl compounds);GO:0005576(extracellular region);GO:0005618(cell wall);GO:0010411(xyloglucan metabolic process);GO:0016762(xyloglucan:xyloglucosyl transferase activity);GO:0016798(hydrolase activity, acting on glycosyl bonds);GO:0042546(cell wall biogenesis);GO:0048046(apoplast);GO:0071555(cell wall organization)	NA	NA	NA	PREDICTED: xyloglucan endotransglucosylase/hydrolase protein 24-like [Ipomoea nil]	10.1199	61.1983	0.165363	-2.59629	4.52063e-35	3.25238e-33	down
g381.t1	GO:0003723(RNA binding);GO:0005525(GTP binding);GO:0009507(chloroplast)	NA	NA	NA	PREDICTED: uncharacterized protein LOC109178296 [Ipomoea nil]	4.51964	27.2234	0.16602	-2.59057	6.97054e-35	5.00061e-33	down
g13132.t1	GO:0003677(DNA binding);GO:0003700(DNA binding transcription factor activity);GO:0005622(intracellular);GO:0005634(nucleus);GO:0006351(transcription, DNA-templated);GO:0006355(regulation of transcription, DNA-templated);GO:0006952(defense response);GO:0009867(jasmonic acid mediated signaling pathway);GO:0009873(ethylene-activated signaling pathway)	04016(MAPK signaling pathway - plant);04075(Plant hormone signal transduction)	K14516	NA	PREDICTED: ethylene-responsive transcription factor 1B-like [Ipomoea nil]	1.21822	9.72715	0.125239	-2.99725	8.65633e-35	6.19225e-33	down
g17961.t1	NA	NA	NA	NA	hypothetical protein POPTR_006G090100 [Populus trichocarpa]	1.43266	12.06	0.118794	-3.07347	8.69376e-35	6.2013e-33	down
g45950.t1	GO:0003700(DNA binding transcription factor activity);GO:0005634(nucleus);GO:0006351(transcription, DNA-templated);GO:0006355(regulation of transcription, DNA-templated);GO:0010228(vegetative to reproductive phase transition of meristem);GO:0045893(positive regulation of transcription, DNA-templated);GO:1990837(sequence-specific double-stranded DNA binding)	04626(Plant-pathogen interaction)	K18834	NA	PREDICTED: probable WRKY transcription factor 28 [Ipomoea nil]	18.5444	106.23	0.174568	-2.51814	8.78188e-35	6.24636e-33	down
g896.t1	GO:0004674(protein serine/threonine kinase activity);GO:0005524(ATP binding);GO:0005886(plasma membrane);GO:0006468(protein phosphorylation);GO:0016021(integral component of membrane);GO:0016301(kinase activity)	NA	NA	NA	PREDICTED: LEAF RUST 10 DISEASE-RESISTANCE LOCUS RECEPTOR-LIKE PROTEIN KINASE-like 2.1 [Ipomoea nil]	3.07147	18.8873	0.162621	-2.62041	9.16901e-35	6.50325e-33	down
g38576.t1	GO:0005634(nucleus);GO:0005829(cytosol);GO:0009691(cytokinin biosynthetic process);GO:0016799(hydrolase activity, hydrolyzing N-glycosyl compounds)	NA	NA	NA	PREDICTED: cytokinin riboside 5'-monophosphate phosphoribohydrolase LOG1-like [Ipomoea nil]	4.17942	26.1851	0.159611	-2.64737	9.84194e-35	6.96081e-33	down
g37388.t1	GO:0004674(protein serine/threonine kinase activity);GO:0004675(transmembrane receptor protein serine/threonine kinase activity);GO:0005515(protein binding);GO:0005524(ATP binding);GO:0005768(endosome);GO:0005886(plasma membrane);GO:0006468(protein phosphorylation);GO:0006898(receptor-mediated endocytosis);GO:0007169(transmembrane receptor protein tyrosine kinase signaling pathway);GO:0010008(end…	04016(MAPK signaling pathway - plant);04626(Plant-pathogen interaction)	K13420	EC:2.7.11.1	PREDICTED: LRR receptor-like serine/threonine-protein kinase FLS2 [Ipomoea nil]	13.0638	74.0233	0.176482	-2.5024	1.09671e-34	7.73474e-33	down
g58929.t1	GO:0050358(tropinone reductase activity)	00960(Tropane, piperidine and pyridine alkaloid biosynthesis)	K08081	EC:1.1.1.206	PREDICTED: tropinone reductase homolog isoform X2 [Ipomoea nil]	32.5531	184.807	0.176147	-2.50515	1.16805e-34	8.20398e-33	down
g37633.t1	GO:0003674(molecular_function);GO:0006970(response to osmotic stress);GO:0007275(multicellular organism development);GO:0010037(response to carbon dioxide)	NA	NA	NA	PREDICTED: uncharacterized protein LOC109162439 [Ipomoea nil]	6.45362	40.9914	0.157438	-2.66714	1.1698e-34	8.20398e-33	down
g18031.t1	GO:0004420(hydroxymethylglutaryl-CoA reductase (NADPH) activity);GO:0005778(peroxisomal membrane);GO:0005789(endoplasmic reticulum membrane);GO:0008299(isoprenoid biosynthetic process);GO:0016126(sterol biosynthetic process)	00900(Terpenoid backbone biosynthesis)	K00021	EC:1.1.1.34	PREDICTED: 3-hydroxy-3-methylglutaryl-coenzyme A reductase-like [Ipomoea nil]	5.5156	32.8157	0.168078	-2.5728	1.33254e-34	9.31923e-33	down
g54659.t1	GO:0004553(hydrolase activity, hydrolyzing O-glycosyl compounds);GO:0005576(extracellular region);GO:0005618(cell wall);GO:0010411(xyloglucan metabolic process);GO:0016762(xyloglucan:xyloglucosyl transferase activity);GO:0016798(hydrolase activity, acting on glycosyl bonds);GO:0042546(cell wall biogenesis);GO:0048046(apoplast);GO:0071555(cell wall organization)	NA	NA	NA	PREDICTED: xyloglucan endotransglucosylase/hydrolase protein 24-like [Ipomoea nil]	10.2607	61.1389	0.167826	-2.57496	1.33859e-34	9.33545e-33	down
g52351.t1	GO:0004674(protein serine/threonine kinase activity);GO:0005886(plasma membrane);GO:0007166(cell surface receptor signaling pathway)	NA	NA	NA	PREDICTED: LEAF RUST 10 DISEASE-RESISTANCE LOCUS RECEPTOR-LIKE PROTEIN KINASE-like 2.1 isoform X2 [Ipomoea nil]	1.8276	13.454	0.135841	-2.88001	1.59974e-34	1.11258e-32	down
g42478.t1	NA	NA	NA	NA	PREDICTED: ARGOS-like protein [Ipomoea nil]	11.2216	67.9498	0.165145	-2.59819	1.65681e-34	1.14907e-32	down
g25120.t1	GO:0003924(GTPase activity);GO:0005198(structural molecule activity);GO:0005515(protein binding);GO:0005525(GTP binding);GO:0005737(cytoplasm);GO:0009507(chloroplast);GO:0009534(chloroplast thylakoid);GO:0009570(chloroplast stroma);GO:0010020(chloroplast fission);GO:0032153(cell division site);GO:0043621(protein self-association);GO:0051301(cell division)	NA	NA	NA	PREDICTED: cell division protein FtsZ homolog 2-1, chloroplastic-like [Ipomoea nil]	12.5006	1.41931	8.8075	3.13873	2.24577e-34	1.55324e-32	up
g9469.t1	GO:0030599(pectinesterase activity);GO:0046910(pectinesterase inhibitor activity);GO:0071944(cell periphery)	00040(Pentose and glucuronate interconversions)	K01051	EC:3.1.1.11	PREDICTED: probable pectinesterase/pectinesterase inhibitor 7 [Ipomoea nil]	2.80783	16.9667	0.16549	-2.59518	2.31291e-34	1.59527e-32	down
g18083.t1	GO:0005886(plasma membrane);GO:0008194(UDP-glycosyltransferase activity);GO:0009247(glycolipid biosynthetic process);GO:0009507(chloroplast);GO:0009536(plastid);GO:0009941(chloroplast envelope);GO:0016021(integral component of membrane);GO:0016036(cellular response to phosphate starvation);GO:0016757(transferase activity, transferring glycosyl groups);GO:0031969(chloroplast membrane);GO:0046506(s…	00561(Glycerolipid metabolism)	K06119	EC:2.4.1.-	PREDICTED: sulfoquinovosyl transferase SQD2-like [Ipomoea nil]	5.94476	34.8009	0.170822	-2.54943	2.58029e-34	1.7748e-32	down
g11599.t1	GO:0008150(biological_process);GO:0009507(chloroplast);GO:0016021(integral component of membrane)	NA	NA	NA	PREDICTED: transmembrane protein 45B-like [Ipomoea nil]	23.5089	2.76619	8.49865	3.08723	2.78528e-34	1.91055e-32	up
g8287.t1	GO:0003677(DNA binding);GO:0005634(nucleus);GO:0005739(mitochondrion);GO:0006355(regulation of transcription, DNA-templated);GO:0007275(multicellular organism development);GO:0009299(mRNA transcription);GO:0009416(response to light stimulus);GO:0090698(post-embryonic plant morphogenesis)	04016(MAPK signaling pathway - plant);04075(Plant hormone signal transduction);04626(Plant-pathogen interaction)	K13413	EC:2.7.12.2	PREDICTED: protein LIGHT-DEPENDENT SHORT HYPOCOTYLS 4-like [Ipomoea nil]	5.65689	0.438062	12.9135	3.6908	5.01996e-34	3.43401e-32	up
g43072.t1	GO:0009813(flavonoid biosynthetic process);GO:0043231(intracellular membrane-bounded organelle);GO:0052696(flavonoid glucuronidation);GO:0080043(quercetin 3-O-glucosyltransferase activity);GO:0080044(quercetin 7-O-glucosyltransferase activity)	NA	NA	NA	PREDICTED: beta-D-glucosyl crocetin beta-1,6-glucosyltransferase-like [Ipomoea nil]	1.41659	9.98402	0.141886	-2.81719	5.224e-34	3.56385e-32	down
g29588.t1	GO:0004672(protein kinase activity);GO:0004674(protein serine/threonine kinase activity);GO:0005524(ATP binding);GO:0005886(plasma membrane);GO:0006468(protein phosphorylation);GO:0016021(integral component of membrane);GO:0016301(kinase activity);GO:0030246(carbohydrate binding)	NA	NA	NA	PREDICTED: probable L-type lectin-domain containing receptor kinase S.5 [Ipomoea nil]	1.20318	8.06853	0.14912	-2.74545	5.88114e-34	4.00125e-32	down
g25336.t1	GO:0000977(RNA polymerase II regulatory region sequence-specific DNA binding);GO:0003700(DNA binding transcription factor activity);GO:0006357(regulation of transcription by RNA polymerase II);GO:0090575(RNA polymerase II transcription factor complex)	NA	NA	NA	PREDICTED: transcription factor bHLH118-like [Ipomoea nil]	9.15149	51.3763	0.178127	-2.48902	5.95238e-34	4.03875e-32	down
g54469.t1	GO:0003677(DNA binding);GO:0003700(DNA binding transcription factor activity);GO:0005515(protein binding);GO:0005634(nucleus);GO:0006351(transcription, DNA-templated);GO:0006355(regulation of transcription, DNA-templated);GO:0009658(chloroplast organization);GO:0009910(negative regulation of flower development);GO:0010380(regulation of chlorophyll biosynthetic process);GO:0045893(positive regulat…	04075(Plant hormone signal transduction)	K14491	NA	PREDICTED: transcription activator GLK1-like [Ipomoea nil]	34.904	4.59146	7.60194	2.92637	7.7987e-34	5.27719e-32	up
g13732.t1	GO:0005739(mitochondrion);GO:0005773(vacuole);GO:0005829(cytosol);GO:0005886(plasma membrane);GO:0006809(nitric oxide biosynthetic process);GO:0008940(nitrate reductase activity);GO:0009416(response to light stimulus);GO:0009610(response to symbiotic fungus);GO:0009635(response to herbicide);GO:0009703(nitrate reductase (NADH) activity);GO:0020037(heme binding);GO:0030151(molybdenum ion binding);…	00910(Nitrogen metabolism)	K10534	EC:1.7.1.1;EC:1.7.1.2	PREDICTED: nitrate reductase [NADH]-like isoform X2 [Ipomoea nil]	158.171	22.3472	7.07789	2.82332	8.03327e-34	5.42127e-32	up
g3854.t1	GO:0004722(protein serine/threonine phosphatase activity);GO:0005634(nucleus);GO:0006470(protein dephosphorylation);GO:0009536(plastid);GO:0009611(response to wounding);GO:0009620(response to fungus);GO:0009738(abscisic acid-activated signaling pathway);GO:0046872(metal ion binding);GO:0050832(defense response to fungus)	NA	NA	NA	PREDICTED: putative protein phosphatase 2C 53 [Ipomoea nil]	27.9341	154.109	0.181262	-2.46385	8.379e-34	5.63938e-32	down
g59253.t1	GO:0004601(peroxidase activity);GO:0005515(protein binding);GO:0005576(extracellular region);GO:0005618(cell wall);GO:0005794(Golgi apparatus);GO:0005829(cytosol);GO:0006979(response to oxidative stress);GO:0009809(lignin biosynthetic process);GO:0010089(xylem development);GO:0020037(heme binding);GO:0042744(hydrogen peroxide catabolic process);GO:0046872(metal ion binding);GO:0048046(apoplast);G…	00940(Phenylpropanoid biosynthesis)	K00430	EC:1.11.1.7	anionic peroxidase swpa6 [Ipomoea batatas]	1.34327	9.87707	0.135999	-2.87833	9.17599e-34	6.15923e-32	down
g41979.t1	GO:0001708(cell fate specification);GO:0003700(DNA binding transcription factor activity);GO:0005515(protein binding);GO:0005634(nucleus);GO:0006355(regulation of transcription, DNA-templated);GO:0010051(xylem and phloem pattern formation);GO:0010089(xylem development);GO:0043565(sequence-specific DNA binding);GO:0045165(cell fate commitment)	NA	NA	NA	class-I knotted1-like homeobox protein IBKN2 [Ipomoea batatas]	27.6323	3.53523	7.81625	2.96648	9.21418e-34	6.16833e-32	up
g42541.t1	GO:0008194(UDP-glycosyltransferase activity);GO:0009247(glycolipid biosynthetic process);GO:0009507(chloroplast);GO:0009536(plastid);GO:0009706(chloroplast inner membrane);GO:0009793(embryo development ending in seed dormancy);GO:0009941(chloroplast envelope);GO:0010027(thylakoid membrane organization);GO:0016757(transferase activity, transferring glycosyl groups);GO:0016758(transferase activity,…	00561(Glycerolipid metabolism)	K03715	EC:2.4.1.46	PREDICTED: probable monogalactosyldiacylglycerol synthase, chloroplastic [Ipomoea nil]	6.36285	36.6074	0.173813	-2.52439	9.79604e-34	6.54036e-32	down
g11686.t1	GO:0005576(extracellular region);GO:0008150(biological_process);GO:0016874(ligase activity)	NA	NA	NA	PREDICTED: uncharacterized protein LOC109160061 [Ipomoea nil]	27.6898	3.57936	7.73596	2.95158	9.9272e-34	6.6103e-32	up
g8297.t1	GO:0005887(integral component of plasma membrane)	NA	NA	NA	phosphate transporter 1-7 [Ipomoea pes-caprae]	4.36073	25.7491	0.169355	-2.56188	1.06049e-33	7.04286e-32	down
g7833.t1	GO:0005886(plasma membrane);GO:0009877(nodulation);GO:0017110(nucleoside-diphosphatase activity);GO:0043273(CTPase activity)	00230(Purine metabolism);00240(Pyrimidine metabolism)	K14641	EC:3.6.1.5	PREDICTED: apyrase-like [Ipomoea nil]	2.2902	14.2413	0.160814	-2.63653	1.13707e-33	7.53147e-32	down
g26737.t1	GO:0008150(biological_process)	NA	NA	NA	PREDICTED: plant intracellular Ras-group-related LRR protein 6-like [Ipomoea nil]	2.78673	18.0268	0.154589	-2.69349	1.18156e-33	7.80544e-32	down
g41831.t1	GO:0016020(membrane);GO:0016709(oxidoreductase activity, acting on paired donors, with incorporation or reduction of molecular oxygen, NAD(P)H as one donor, and incorporation of one atom of oxygen);GO:0044550(secondary metabolite biosynthetic process)	NA	NA	NA	PREDICTED: cytochrome P450 CYP82D47-like [Ipomoea nil]	6.50668	0.63995	10.1675	3.34589	1.22011e-33	8.03889e-32	up
g51017.t1	GO:0002020(protease binding);GO:0004869(cysteine-type endopeptidase inhibitor activity);GO:0005515(protein binding);GO:0005576(extracellular region);GO:0005783(endoplasmic reticulum);GO:0005829(cytosol);GO:0006952(defense response);GO:0006972(hyperosmotic response);GO:0006979(response to oxidative stress);GO:0009409(response to cold);GO:0009414(response to water deprivation);GO:0050897(cobalt ion…	NA	NA	NA	PREDICTED: cysteine proteinase inhibitor-like isoform X1 [Ipomoea nil]	3.31865	24.3777	0.136134	-2.8769	1.36314e-33	8.95773e-32	down
g16369.t1	GO:0005783(endoplasmic reticulum)	NA	NA	NA	PREDICTED: synaptotagmin-5-like [Ipomoea nil]	60.413	328.305	0.184015	-2.4421	1.50211e-33	9.84512e-32	down
g46674.t1	GO:0003676(nucleic acid binding);GO:0003723(RNA binding);GO:0003964(RNA-directed DNA polymerase activity);GO:0005739(mitochondrion);GO:0006278(RNA-dependent DNA biosynthetic process)	00940(Phenylpropanoid biosynthesis)	K00430	EC:1.11.1.7	LINE-type retrotransposon LIb DNA [Ipomoea batatas]	12.8219	1.67494	7.65511	2.93642	1.58223e-33	1.03432e-31	up
g63249.t1	GO:0005634(nucleus);GO:0006633(fatty acid biosynthetic process);GO:0009409(response to cold);GO:0009416(response to light stimulus);GO:0016021(integral component of membrane);GO:0102336(3-oxo-arachidoyl-CoA synthase activity);GO:0102337(3-oxo-cerotoyl-CoA synthase activity);GO:0102338(3-oxo-lignoceronyl-CoA synthase activity);GO:0102756(very-long-chain 3-ketoacyl-CoA synthase activity)	00062(Fatty acid elongation)	K15397	EC:2.3.1.199	PREDICTED: 3-ketoacyl-CoA synthase 11-like [Ipomoea nil]	26.4367	143.925	0.183684	-2.4447	1.84355e-33	1.20201e-31	down
g59173.t1	GO:0003674(molecular_function);GO:0005737(cytoplasm);GO:0005774(vacuolar membrane);GO:0008150(biological_process);GO:0016021(integral component of membrane)	NA	NA	NA	PREDICTED: tetraspanin-19-like [Ipomoea nil]	15.4177	1.55125	9.93885	3.31308	2.03095e-33	1.32075e-31	up
g60161.t1	GO:0004103(choline kinase activity);GO:0005524(ATP binding);GO:0005737(cytoplasm);GO:0016310(phosphorylation)	00564(Glycerophospholipid metabolism)	K14156	EC:2.7.1.32;EC:2.7.1.82	PREDICTED: probable choline kinase 3 [Ipomoea nil]	20.4954	111.742	0.183416	-2.44681	2.20639e-33	1.43113e-31	down
g26294.t1	GO:0005783(endoplasmic reticulum)	NA	NA	NA	PREDICTED: synaptotagmin-5-like [Ipomoea nil]	15.8256	1.95769	8.08378	3.01503	2.5063e-33	1.62145e-31	up
g58966.t1	GO:0005576(extracellular region);GO:0005618(cell wall);GO:0005737(cytoplasm);GO:0009055(electron transfer activity);GO:0009506(plasmodesma);GO:0016614(oxidoreductase activity, acting on CH-OH group of donors);GO:0050660(flavin adenine dinucleotide binding);GO:0055114(oxidation-reduction process)	00052(Galactose metabolism);00500(Starch and sucrose metabolism)	K01187	EC:3.2.1.20	PREDICTED: tetrahydrocannabinolic acid synthase-like [Ipomoea nil]	2.98026	17.9876	0.165684	-2.59349	2.76473e-33	1.78404e-31	down
g24787.t1	GO:0016787(hydrolase activity)	00100(Steroid biosynthesis);00561(Glycerolipid metabolism);00564(Glycerophospholipid metabolism);00565(Ether lipid metabolism);00590(Arachidonic acid metabolism);00591(Linoleic acid metabolism);00592(alpha-Linolenic acid metabolism)	K14674	EC:3.1.1.3;EC:3.1.1.13	PREDICTED: triacylglycerol lipase SDP1-like [Ipomoea nil]	2.09937	12.6149	0.166419	-2.58711	2.96917e-33	1.91103e-31	down
g16732.t1	NA	NA	NA	NA		19.4362	111.394	0.174482	-2.51885	4.00434e-33	2.57068e-31	down
g25440.t1	NA	NA	NA	NA		6.20789	38.2659	0.16223	-2.62389	4.06129e-33	2.60057e-31	down
g54952.t1	GO:0007165(signal transduction)	NA	NA	NA	PREDICTED: protein ACCELERATED CELL DEATH 6-like [Ipomoea nil]	1.10116	7.04913	0.156212	-2.67842	5.5138e-33	3.52166e-31	down
g26924.t1	NA	NA	NA	NA	PREDICTED: uncharacterized protein LOC107863008 [Capsicum annuum]	5.48082	35.9579	0.152423	-2.71384	7.22382e-33	4.60211e-31	down
g42540.t1	GO:0004553(hydrolase activity, hydrolyzing O-glycosyl compounds);GO:0005576(extracellular region);GO:0005618(cell wall);GO:0010411(xyloglucan metabolic process);GO:0016762(xyloglucan:xyloglucosyl transferase activity);GO:0016798(hydrolase activity, acting on glycosyl bonds);GO:0042546(cell wall biogenesis);GO:0048046(apoplast);GO:0071555(cell wall organization)	NA	NA	NA	PREDICTED: xyloglucan endotransglucosylase/hydrolase 2-like isoform X1 [Ipomoea nil]	10.2925	58.111	0.177117	-2.49723	8.27329e-33	5.25732e-31	down
g54934.t1	GO:0008150(biological_process);GO:0016020(membrane)	00620(Pyruvate metabolism)	K01759	EC:4.4.1.5	PREDICTED: uncharacterized protein LOC109187434 [Ipomoea nil]	2.56771	15.5844	0.164762	-2.60155	8.31957e-33	5.27334e-31	down
g20374.t1	GO:0051213(dioxygenase activity)	00940(Phenylpropanoid biosynthesis)	K06892	EC:1.14.11.-	PREDICTED: flavonol synthase/flavanone 3-hydroxylase-like [Ipomoea nil]	5.44501	31.4436	0.173168	-2.52976	9.19397e-33	5.81286e-31	down
g61949.t1	GO:0005634(nucleus);GO:0005737(cytoplasm)	NA	NA	NA	PREDICTED: U-box domain-containing protein 4-like [Ipomoea nil]	4.91068	27.5181	0.178453	-2.48639	1.14942e-32	7.24886e-31	down
g46336.t1	GO:0003954(NADH dehydrogenase activity);GO:0005739(mitochondrion);GO:0005777(peroxisome);GO:0031304(intrinsic component of mitochondrial inner membrane);GO:0071482(cellular response to light stimulus)	NA	NA	NA	PREDICTED: internal alternative NAD(P)H-ubiquinone oxidoreductase A1, mitochondrial-like [Ipomoea nil]	8.17599	45.0085	0.181654	-2.46073	1.25271e-32	7.88042e-31	down
g36634.t1	GO:0005509(calcium ion binding)	04626(Plant-pathogen interaction)	K13448	NA	PREDICTED: calmodulin-like protein 3 [Ipomoea nil]	0.941329	7.95571	0.118321	-3.07922	1.26518e-32	7.93894e-31	down
g19793.t1	GO:0016021(integral component of membrane);GO:0042626(ATPase activity, coupled to transmembrane movement of substances);GO:0055085(transmembrane transport)	02010(ABC transporters)	K05658	EC:3.6.3.44	PREDICTED: putative ABC transporter B family member 8 [Ipomoea nil]	4.70852	25.3334	0.185862	-2.4277	1.31959e-32	8.25965e-31	down
g38216.t1	GO:0003677(DNA binding);GO:0005634(nucleus);GO:0008150(biological_process);GO:0008270(zinc ion binding);GO:0009506(plasmodesma)	NA	NA	NA	PREDICTED: zinc finger A20 and AN1 domain-containing stress-associated protein 7-like [Ipomoea nil]	5.55344	33.63	0.165134	-2.59829	1.3535e-32	8.45078e-31	down
g19306.t1	GO:0003677(DNA binding);GO:0003700(DNA binding transcription factor activity);GO:0005515(protein binding);GO:0005634(nucleus);GO:0006351(transcription, DNA-templated);GO:0009269(response to desiccation);GO:0009611(response to wounding);GO:0009737(response to abscisic acid);GO:0009738(abscisic acid-activated signaling pathway);GO:0009753(response to jasmonic acid);GO:0009867(jasmonic acid mediated…	04016(MAPK signaling pathway - plant);04075(Plant hormone signal transduction)	K13422	NA	PREDICTED: transcription factor bHLH14-like [Ipomoea nil]	1.43456	9.49621	0.151066	-2.72675	1.41648e-32	8.82198e-31	down
g27289.t1	GO:0003674(molecular_function);GO:0005575(cellular_component);GO:0008150(biological_process)	NA	NA	NA	PREDICTED: protein RESPONSE TO LOW SULFUR 3-like [Ipomoea nil]	46.9952	5.53763	8.4865	3.08517	1.75746e-32	1.09185e-30	up
g5751.t1	GO:0008150(biological_process);GO:0009507(chloroplast);GO:0016021(integral component of membrane)	NA	NA	NA	PREDICTED: uncharacterized protein LOC109148525 [Ipomoea nil]	26.3173	3.44108	7.64796	2.93508	1.8809e-32	1.16564e-30	up
g58599.t1	GO:0005515(protein binding);GO:0005634(nucleus);GO:0051091(positive regulation of DNA binding transcription factor activity)	NA	NA	NA	PREDICTED: uncharacterized protein LOC109158988 [Ipomoea nil]	1.46127	11.5054	0.127008	-2.97701	2.31597e-32	1.43173e-30	down
g42876.t1	GO:0003677(DNA binding);GO:0005515(protein binding);GO:0009507(chloroplast);GO:0009534(chloroplast thylakoid);GO:0009535(chloroplast thylakoid membrane);GO:0009658(chloroplast organization);GO:0009706(chloroplast inner membrane);GO:0009941(chloroplast envelope);GO:0015979(photosynthesis);GO:0015995(chlorophyll biosynthetic process);GO:0046872(metal ion binding);GO:0048529(magnesium-protoporphyrin…	00860(Porphyrin and chlorophyll metabolism)	K04035	EC:1.14.13.81	PREDICTED: magnesium-protoporphyrin IX monomethyl ester [oxidative] cyclase, chloroplastic [Ipomoea nil]	85.6543	12.4607	6.87397	2.78114	2.80869e-32	1.73205e-30	up
g1282.t1	GO:0003677(DNA binding);GO:0003700(DNA binding transcription factor activity);GO:0005634(nucleus);GO:0006351(transcription, DNA-templated);GO:0006355(regulation of transcription, DNA-templated);GO:0006952(defense response);GO:0009723(response to ethylene);GO:0009751(response to salicylic acid);GO:0009753(response to jasmonic acid);GO:0043565(sequence-specific DNA binding);GO:0044212(transcription…	04626(Plant-pathogen interaction)	K18835	NA	PREDICTED: probable WRKY transcription factor 4 [Ipomoea nil]	7.35692	39.2022	0.187666	-2.41376	3.36492e-32	2.06997e-30	down
g808.t1	GO:0005576(extracellular region);GO:0016042(lipid catabolic process);GO:0016788(hydrolase activity, acting on ester bonds);GO:0052689(carboxylic ester hydrolase activity)	00901(Indole alkaloid biosynthesis)	K21026	EC:3.1.1.80	PREDICTED: acetylajmalan esterase-like [Ipomoea nil]	0.725916	6.24571	0.116226	-3.10499	3.61641e-32	2.21922e-30	down
g26155.t1	NA	NA	NA	NA	PREDICTED: uncharacterized protein At5g23160-like [Ipomoea nil]	1.4804	10.4133	0.142165	-2.81437	3.66191e-32	2.24164e-30	down
g1894.t1	GO:0005887(integral component of plasma membrane);GO:0015116(sulfate transmembrane transporter activity)	NA	NA	NA	PREDICTED: low affinity sulfate transporter 3-like isoform X1 [Ipomoea nil]	7.45652	0.791768	9.41756	3.23535	3.7017e-32	2.26047e-30	up
g41700.t1	GO:0004497(monooxygenase activity);GO:0044550(secondary metabolite biosynthetic process)	00906(Carotenoid biosynthesis)	K09838	EC:1.14.15.21	PREDICTED: uncharacterized protein LOC109170242 isoform X1 [Ipomoea nil]	13.7605	1.61332	8.52927	3.09242	3.9745e-32	2.41913e-30	up
g57959.t1	GO:0004674(protein serine/threonine kinase activity);GO:0005886(plasma membrane)	NA	NA	NA	PREDICTED: putative serine/threonine-protein kinase [Ipomoea nil]	2.652	16.2209	0.163493	-2.6127	3.98084e-32	2.41913e-30	down
g38656.t1	GO:0004497(monooxygenase activity);GO:0006952(defense response);GO:0009535(chloroplast thylakoid membrane);GO:0009695(jasmonic acid biosynthetic process);GO:0009941(chloroplast envelope);GO:0016125(sterol metabolic process)	00592(alpha-Linolenic acid metabolism)	K01723	EC:4.2.1.92	allene oxide synthase [Ipomoea batatas]	15.6453	82.0848	0.190599	-2.39139	4.19587e-32	2.54363e-30	down
g50322.t1	GO:0004351(glutamate decarboxylase activity);GO:0005516(calmodulin binding);GO:0005634(nucleus);GO:0005829(cytosol);GO:0006536(glutamate metabolic process);GO:0030170(pyridoxal phosphate binding)	00650(Butanoate metabolism);00250(Alanine, aspartate and glutamate metabolism);00410(beta-Alanine metabolism);00430(Taurine and hypotaurine metabolism)	K01580	EC:4.1.1.15	PREDICTED: glutamate decarboxylase-like [Ipomoea nil]	3.41647	19.6609	0.173769	-2.52475	4.40468e-32	2.66377e-30	down
g63915.t1	GO:0003674(molecular_function);GO:0005576(extracellular region);GO:0006833(water transport)	NA	NA	NA	PREDICTED: epidermis-specific secreted glycoprotein EP1-like [Ipomoea nil]	2.81335	17.497	0.160791	-2.63674	4.95318e-32	2.98826e-30	down
g43484.t1	GO:0005829(cytosol);GO:0008964(phosphoenolpyruvate carboxylase activity);GO:0009507(chloroplast);GO:0048046(apoplast);GO:0048366(leaf development)	00620(Pyruvate metabolism);00710(Carbon fixation in photosynthetic organisms)	K01595	EC:4.1.1.31	PREDICTED: phosphoenolpyruvate carboxylase [Ipomoea nil]	5.29252	27.919	0.189567	-2.39922	5.35463e-32	3.22269e-30	down
g30093.t1	GO:0016021(integral component of membrane);GO:0042626(ATPase activity, coupled to transmembrane movement of substances);GO:0055085(transmembrane transport)	02010(ABC transporters)	K05658	EC:3.6.3.44	PREDICTED: ABC transporter B family member 19 [Ipomoea nil]	0.354777	2.56502	0.138313	-2.85399	5.61548e-32	3.37158e-30	down
g19571.t1	GO:0003677(DNA binding);GO:0003700(DNA binding transcription factor activity);GO:0005515(protein binding);GO:0005634(nucleus);GO:0006351(transcription, DNA-templated);GO:0006355(regulation of transcription, DNA-templated);GO:0009507(chloroplast);GO:0009751(response to salicylic acid);GO:0009816(defense response to bacterium, incompatible interaction);GO:0010150(leaf senescence);GO:0010193(respons…	04626(Plant-pathogen interaction)	K16225	NA	PREDICTED: probable WRKY transcription factor 53 [Ipomoea nil]	7.89726	43.3063	0.182358	-2.45515	5.8098e-32	3.4799e-30	down
g25514.t1	GO:0004674(protein serine/threonine kinase activity);GO:0005524(ATP binding);GO:0005886(plasma membrane);GO:0006468(protein phosphorylation);GO:0016021(integral component of membrane);GO:0016301(kinase activity);GO:0042803(protein homodimerization activity)	NA	NA	NA	PREDICTED: putative serine/threonine-protein kinase-like protein CCR3 [Ipomoea nil]	0.747564	5.22499	0.143075	-2.80516	6.15473e-32	3.67771e-30	down
g13975.t1	NA	NA	NA	NA	PREDICTED: uncharacterized protein LOC109175282 [Ipomoea nil]	2.29122	13.77	0.166392	-2.58734	6.70931e-32	3.99955e-30	down
g58907.t1	GO:0003674(molecular_function);GO:0005634(nucleus);GO:0008150(biological_process)	NA	NA	NA	PREDICTED: uncharacterized protein LOC109159029 [Ipomoea nil]	13.6923	1.80191	7.59877	2.92577	7.00879e-32	4.16815e-30	up
g25784.t1	GO:0003674(molecular_function);GO:0005634(nucleus);GO:0005773(vacuole);GO:0008150(biological_process)	NA	NA	NA	PREDICTED: trinucleotide repeat-containing gene 18 protein-like [Ipomoea nil]	15.1389	79.4996	0.190427	-2.39269	7.05559e-32	4.18604e-30	down
g6094.t1	GO:0003674(molecular_function);GO:0005829(cytosol);GO:0008150(biological_process);GO:0009507(chloroplast);GO:0009570(chloroplast stroma)	NA	NA	NA	PREDICTED: uncharacterized protein LOC109191921 isoform X1 [Ipomoea nil]	33.9705	175.62	0.193432	-2.3701	7.39793e-32	4.37877e-30	down
g13917.t1	GO:0051213(dioxygenase activity)	00402(Benzoxazinoid biosynthesis)	K13229	EC:1.14.11.59	PREDICTED: 1-aminocyclopropane-1-carboxylate oxidase homolog 1-like [Ipomoea nil]	6.30109	34.6332	0.181938	-2.45848	7.73234e-32	4.56591e-30	down
g46127.t1	GO:0004197(cysteine-type endopeptidase activity);GO:0005615(extracellular space);GO:0005764(lysosome);GO:0051603(proteolysis involved in cellular protein catabolic process)	04145(Phagosome)	K01365	EC:3.4.22.15	PREDICTED: senescence-specific cysteine protease SAG39-like [Ipomoea nil]	0.973957	7.42882	0.131105	-2.9312	7.97551e-32	4.69842e-30	down
g7816.t1	GO:0005576(extracellular region);GO:0005618(cell wall);GO:0010411(xyloglucan metabolic process);GO:0016762(xyloglucan:xyloglucosyl transferase activity);GO:0016798(hydrolase activity, acting on glycosyl bonds);GO:0033946(xyloglucan-specific endo-beta-1,4-glucanase activity);GO:0042546(cell wall biogenesis);GO:0048046(apoplast);GO:0071555(cell wall organization)	NA	NA	NA	PREDICTED: xyloglucan endotransglucosylase/hydrolase 2-like [Ipomoea nil]	7.10451	39.4932	0.179892	-2.4748	8.29991e-32	4.87805e-30	down
g40974.t1	GO:0005886(plasma membrane);GO:0006810(transport);GO:0022857(transmembrane transporter activity)	NA	NA	NA	PREDICTED: WAT1-related protein At1g70260-like [Ipomoea nil]	36.3552	4.43692	8.19378	3.03453	9.36993e-32	5.49403e-30	up
g46411.t1	GO:0004674(protein serine/threonine kinase activity);GO:0005886(plasma membrane);GO:0006468(protein phosphorylation);GO:0006952(defense response);GO:0009506(plasmodesma)	NA	NA	NA	PREDICTED: cysteine-rich receptor-like protein kinase 25 [Ipomoea nil]	9.78833	51.0334	0.191802	-2.38231	9.47848e-32	5.54469e-30	down
g31600.t1	GO:0004356(glutamate-ammonia ligase activity)	00630(Glyoxylate and dicarboxylate metabolism);00910(Nitrogen metabolism);00250(Alanine, aspartate and glutamate metabolism);00220(Arginine biosynthesis)	K01915	EC:6.3.1.2	PREDICTED: glutamine synthetase cytosolic isozyme [Ipomoea nil]	2.97319	17.6886	0.168085	-2.57274	1.06283e-31	6.20282e-30	down
g30070.t1	GO:0003677(DNA binding);GO:0003700(DNA binding transcription factor activity);GO:0005634(nucleus);GO:0006351(transcription, DNA-templated);GO:0006355(regulation of transcription, DNA-templated);GO:0007275(multicellular organism development)	03013(RNA transport);03015(mRNA surveillance pathway);03018(RNA degradation)	K13126	NA	PREDICTED: NAC domain-containing protein 92-like [Ipomoea nil]	17.383	90.5579	0.191954	-2.38116	1.12499e-31	6.55032e-30	down
g7881.t1	GO:0005886(plasma membrane);GO:0009877(nodulation);GO:0017110(nucleoside-diphosphatase activity);GO:0043273(CTPase activity)	00230(Purine metabolism);00240(Pyrimidine metabolism)	K14641	EC:3.6.1.5	PREDICTED: apyrase-like [Ipomoea nil]	0.729736	5.75845	0.126724	-2.98024	1.17375e-31	6.81835e-30	down
g37233.t1	GO:0005351(carbohydrate:proton symporter activity);GO:0005355(glucose transmembrane transporter activity);GO:0005887(integral component of plasma membrane);GO:0046323(glucose import)	NA	NA	NA	PREDICTED: probable inositol transporter 2 [Ipomoea nil]	7.98323	0.869252	9.18402	3.19913	1.23761e-31	7.1727e-30	up
g26490.t1	GO:0004568(chitinase activity);GO:0005576(extracellular region);GO:0006032(chitin catabolic process);GO:0008061(chitin binding)	00520(Amino sugar and nucleotide sugar metabolism)	K01183	EC:3.2.1.14	PREDICTED: acidic mammalian chitinase-like [Ipomoea nil]	6.09719	33.3978	0.182562	-2.45354	1.33131e-31	7.69791e-30	down
g57719.t1	GO:0005739(mitochondrion);GO:0006598(polyamine catabolic process);GO:0046208(spermine catabolic process);GO:0046592(polyamine oxidase activity);GO:0050660(flavin adenine dinucleotide binding);GO:0052894(norspermine:oxygen oxidoreductase activity);GO:0052895(N1-acetylspermine:oxygen oxidoreductase (N1-acetylspermidine-forming) activity);GO:0052901(spermine:oxygen oxidoreductase (spermidine-forming…	00330(Arginine and proline metabolism);00410(beta-Alanine metabolism)	K13366	EC:1.5.3.14;EC:1.5.3.16	PREDICTED: polyamine oxidase 1-like [Ipomoea nil]	1.34908	8.31575	0.162232	-2.62387	1.42616e-31	8.22739e-30	down
g9445.t1	GO:0003674(molecular_function);GO:0009416(response to light stimulus);GO:0009507(chloroplast);GO:0009570(chloroplast stroma);GO:0009744(response to sucrose);GO:0009941(chloroplast envelope);GO:0019253(reductive pentose-phosphate cycle);GO:0034605(cellular response to heat);GO:0070417(cellular response to cold);GO:0071454(cellular response to anoxia);GO:0080153(negative regulation of reductive pen…	NA	NA	NA	PREDICTED: calvin cycle protein CP12-1, chloroplastic [Ipomoea nil]	22.1004	2.34025	9.4436	3.23934	1.51335e-31	8.71029e-30	up
g39691.t1	GO:0000272(polysaccharide catabolic process);GO:0004568(chitinase activity);GO:0005576(extracellular region);GO:0005618(cell wall);GO:0006032(chitin catabolic process);GO:0006952(defense response);GO:0008061(chitin binding);GO:0009611(response to wounding);GO:0009617(response to bacterium);GO:0009626(plant-type hypersensitive response);GO:0010262(somatic embryogenesis);GO:0016998(cell wall macrom…	00520(Amino sugar and nucleotide sugar metabolism)	K01183	EC:3.2.1.14	PREDICTED: endochitinase EP3-like [Ipomoea nil]	8.32788	46.0053	0.18102	-2.46578	1.55436e-31	8.92578e-30	down
g31383.t1	GO:0003954(NADH dehydrogenase activity);GO:0005886(plasma membrane);GO:0008150(biological_process);GO:0016021(integral component of membrane);GO:0051536(iron-sulfur cluster binding)	NA	NA	NA	PREDICTED: CASP-like protein 3A1 [Ipomoea nil]	11.1403	1.06176	10.4923	3.39126	1.65072e-31	9.45746e-30	up
g901.t1	GO:0003006(developmental process involved in reproduction);GO:0005737(cytoplasm);GO:0005886(plasma membrane);GO:0006811(ion transport);GO:0006857(oligopeptide transport);GO:0009624(response to nematode);GO:0010039(response to iron ion);GO:0016021(integral component of membrane);GO:0048316(seed development);GO:0051980(iron-nicotianamine transmembrane transporter activity);GO:0055072(iron ion homeo…	NA	NA	NA	PREDICTED: metal-nicotianamine transporter YSL3-like isoform X1 [Ipomoea nil]	2.11518	12.1996	0.173381	-2.52798	1.84252e-31	1.05322e-29	down
g44834.t1	GO:0003993(acid phosphatase activity);GO:0005737(cytoplasm);GO:0005829(cytosol);GO:0008252(nucleotidase activity);GO:0016311(dephosphorylation);GO:0016791(phosphatase activity)	00230(Purine metabolism);00240(Pyrimidine metabolism);00760(Nicotinate and nicotinamide metabolism)	K03787	EC:3.1.3.5	PREDICTED: uncharacterized protein LOC109163747 [Ipomoea nil]	15.7418	81.3445	0.19352	-2.36944	1.88259e-31	1.07368e-29	down
g54658.t1	GO:0004553(hydrolase activity, hydrolyzing O-glycosyl compounds);GO:0005576(extracellular region);GO:0005618(cell wall);GO:0010411(xyloglucan metabolic process);GO:0016762(xyloglucan:xyloglucosyl transferase activity);GO:0016798(hydrolase activity, acting on glycosyl bonds);GO:0042546(cell wall biogenesis);GO:0048046(apoplast);GO:0071555(cell wall organization)	NA	NA	NA	PREDICTED: xyloglucan endotransglucosylase/hydrolase protein 24-like [Ipomoea nil]	9.45341	51.0863	0.185048	-2.43403	1.88784e-31	1.07422e-29	down
g17546.t1	GO:0005509(calcium ion binding)	04626(Plant-pathogen interaction)	K13448	NA	PREDICTED: putative calcium-binding protein CML19 [Ipomoea nil]	1.35433	10.3833	0.130433	-2.93862	1.8947e-31	1.07568e-29	down
g59515.t1	GO:0005737(cytoplasm);GO:0016740(transferase activity);GO:0016747(transferase activity, transferring acyl groups other than amino-acyl groups)	00940(Phenylpropanoid biosynthesis);00945(Stilbenoid, diarylheptanoid and gingerol biosynthesis);00941(Flavonoid biosynthesis)	K13065	EC:2.3.1.133	PREDICTED: acetyl-CoA-benzylalcohol acetyltransferase-like [Ipomoea nil]	2.23373	13.7263	0.162734	-2.61941	1.96404e-31	1.11253e-29	down
g55967.t1	GO:0004042(acetyl-CoA:L-glutamate N-acetyltransferase activity);GO:0004358(glutamate N-acetyltransferase activity);GO:0006526(arginine biosynthetic process);GO:0006592(ornithine biosynthetic process)	00220(Arginine biosynthesis)	K00620	EC:2.3.1.35;EC:2.3.1.1	PREDICTED: arginine biosynthesis bifunctional protein ArgJ, chloroplastic isoform X1 [Ipomoea nil]	25.696	3.3494	7.67183	2.93957	2.00871e-31	1.13526e-29	up
g9931.t1	GO:0005737(cytoplasm)	04016(MAPK signaling pathway - plant)	K20716	NA	PREDICTED: mitogen-activated protein kinase kinase kinase YODA-like [Ipomoea nil]	1.35079	8.83307	0.152924	-2.70911	2.6717e-31	1.50656e-29	down
g61488.t1	GO:0003674(molecular_function);GO:0005739(mitochondrion);GO:0008150(biological_process);GO:0016021(integral component of membrane)	NA	NA	NA	PREDICTED: uncharacterized protein LOC104105502 [Nicotiana tomentosiformis]	21.876	114.878	0.190428	-2.39269	2.68085e-31	1.50833e-29	down
g46484.t1	GO:0003674(molecular_function);GO:0005739(mitochondrion);GO:0008150(biological_process)	NA	NA	NA	PREDICTED: uncharacterized protein LOC104212937 isoform X2 [Nicotiana sylvestris]	5.59703	32.8555	0.170353	-2.5534	3.32202e-31	1.86488e-29	down
g17042.t1	GO:0005215(transporter activity);GO:0005886(plasma membrane);GO:0006810(transport)	03015(mRNA surveillance pathway)	K14399	EC:2.7.1.78	PREDICTED: random slug protein 5-like isoform X3 [Ipomoea nil]	2.36735	14.6084	0.162054	-2.62545	3.78069e-31	2.11761e-29	down
g53350.t1	GO:0000103(sulfate assimilation);GO:0006457(protein folding);GO:0009507(chloroplast);GO:0015035(protein disulfide oxidoreductase activity);GO:0016671(oxidoreductase activity, acting on a sulfur group of donors, disulfide as acceptor);GO:0034599(cellular response to oxidative stress);GO:0045454(cell redox homeostasis);GO:0055114(oxidation-reduction process)	NA	NA	NA	PREDICTED: thioredoxin-like 1-2, chloroplastic [Ipomoea nil]	2.05689	12.3572	0.166453	-2.58681	4.01092e-31	2.24155e-29	down
g21040.t1	GO:0016020(membrane);GO:0016709(oxidoreductase activity, acting on paired donors, with incorporation or reduction of molecular oxygen, NAD(P)H as one donor, and incorporation of one atom of oxygen);GO:0044550(secondary metabolite biosynthetic process)	00909(Sesquiterpenoid and triterpenoid biosynthesis)	K15472	EC:1.14.13.121	PREDICTED: premnaspirodiene oxygenase-like [Ipomoea nil]	21.5127	108.824	0.197684	-2.33873	4.67385e-31	2.60622e-29	down
g31518.t1	GO:0004601(peroxidase activity);GO:0005509(calcium ion binding);GO:0005515(protein binding);GO:0005634(nucleus);GO:0005794(Golgi apparatus);GO:0005886(plasma membrane);GO:0006952(defense response);GO:0007231(osmosensory signaling pathway);GO:0009408(response to heat);GO:0009611(response to wounding);GO:0016021(integral component of membrane);GO:0016174(NAD(P)H oxidase activity);GO:0033500(carbohy…	04016(MAPK signaling pathway - plant);04626(Plant-pathogen interaction)	K13447	EC:1.6.3.-;EC:1.11.1.-	PREDICTED: respiratory burst oxidase homolog protein C-like [Ipomoea nil]	27.4478	137.759	0.199246	-2.32738	4.89152e-31	2.72154e-29	down
g25216.t1	GO:0004089(carbonate dehydratase activity);GO:0006730(one-carbon metabolic process);GO:0008270(zinc ion binding);GO:0009507(chloroplast);GO:0009570(chloroplast stroma)	00910(Nitrogen metabolism)	K01674	EC:4.2.1.1	PREDICTED: alpha carbonic anhydrase 7-like [Ipomoea nil]	2.47128	15.5667	0.158755	-2.65513	5.71528e-31	3.1728e-29	down
g4784.t1	GO:0004672(protein kinase activity);GO:0004707(MAP kinase activity);GO:0005515(protein binding);GO:0005524(ATP binding);GO:0005634(nucleus);GO:0005737(cytoplasm);GO:0006468(protein phosphorylation);GO:0006970(response to osmotic stress);GO:0006979(response to oxidative stress);GO:0007165(signal transduction);GO:0009409(response to cold);GO:0009555(pollen development);GO:0009611(response to woundi…	04016(MAPK signaling pathway - plant)	K20536	EC:2.7.11.24	PREDICTED: mitogen-activated protein kinase 3-like [Ipomoea nil]	9.19924	47.0469	0.195533	-2.35451	6.15891e-31	3.41152e-29	down
g7271.t1	GO:0016068(type I hypersensitivity)	NA	NA	NA	PREDICTED: kirola-like [Ipomoea nil]	1.54426	10.6469	0.145043	-2.78544	7.99305e-31	4.41771e-29	down
g50762.t1	GO:0051213(dioxygenase activity)	00940(Phenylpropanoid biosynthesis)	K06892	EC:1.14.11.-	oxidoreductase [Ipomoea batatas]	0.684364	5.53052	0.123743	-3.01458	8.33327e-31	4.59559e-29	down
g1001.t1	GO:0003677(DNA binding);GO:0003700(DNA binding transcription factor activity);GO:0005634(nucleus);GO:0006351(transcription, DNA-templated);GO:0006355(regulation of transcription, DNA-templated);GO:0046983(protein dimerization activity)	NA	NA	NA	PREDICTED: transcription factor bHLH25-like isoform X1 [Ipomoea nil]	2.93062	17.6349	0.166183	-2.58915	9.51831e-31	5.23758e-29	down
g29921.t1	GO:0003674(molecular_function);GO:0005576(extracellular region);GO:0008150(biological_process);GO:0016021(integral component of membrane)	NA	NA	NA	PREDICTED: uncharacterized membrane protein At3g27390-like [Ipomoea nil]	1.44066	8.56009	0.1683	-2.57089	9.69621e-31	5.31839e-29	down
g4558.t1	GO:0004553(hydrolase activity, hydrolyzing O-glycosyl compounds);GO:0030247(polysaccharide binding);GO:0046658(anchored component of plasma membrane)	00500(Starch and sucrose metabolism)	K19891	EC:3.2.1.39	PREDICTED: glucan endo-1,3-beta-glucosidase 14-like [Ipomoea nil]	68.3761	339.668	0.201303	-2.31256	9.70765e-31	5.31839e-29	down
g26012.t1	GO:0005886(plasma membrane);GO:0031225(anchored component of membrane)	NA	NA	NA	putative arabinogalactan peptide, AGP [Helianthus annuus]	11.2235	61.7557	0.18174	-2.46005	9.81574e-31	5.36586e-29	down
g46855.t1	GO:0005887(integral component of plasma membrane)	NA	NA	NA	PREDICTED: probable inorganic phosphate transporter 1-9 [Ipomoea nil]	0.587887	3.76902	0.155979	-2.68058	1.02272e-30	5.57859e-29	down
g11240.t1	GO:0004674(protein serine/threonine kinase activity);GO:0005829(cytosol);GO:0006355(regulation of transcription, DNA-templated);GO:0006468(protein phosphorylation);GO:0035556(intracellular signal transduction)	NA	NA	NA	PREDICTED: transcription factor LHW-like isoform X1 [Ipomoea nil]	2.58406	0.251662	10.268	3.36008	1.0558e-30	5.74653e-29	up
g55648.t1	GO:0005739(mitochondrion);GO:0006486(protein glycosylation);GO:0009058(biosynthetic process);GO:0016021(integral component of membrane);GO:0016051(carbohydrate biosynthetic process);GO:0016740(transferase activity);GO:0016757(transferase activity, transferring glycosyl groups);GO:0016758(transferase activity, transferring hexosyl groups);GO:0046872(metal ion binding)	00500(Starch and sucrose metabolism)	K00750	EC:2.4.1.186	PREDICTED: putative glucuronosyltransferase PGSIP8 [Ipomoea nil]	0.691655	4.90052	0.141139	-2.82481	1.24346e-30	6.75326e-29	down
g27016.t1	NA	NA	NA	NA		1.85684	15.3137	0.121253	-3.0439	1.29842e-30	7.03646e-29	down
g16416.t1	GO:0005886(plasma membrane);GO:0006952(defense response);GO:0007165(signal transduction);GO:0009507(chloroplast);GO:0016301(kinase activity)	NA	NA	NA	PREDICTED: receptor-like protein 12 [Ipomoea nil]	0.378865	2.42014	0.156547	-2.67533	1.3756e-30	7.43864e-29	down
g29049.t1	GO:0005388(calcium-transporting ATPase activity);GO:0005887(integral component of plasma membrane);GO:0043231(intracellular membrane-bounded organelle)	NA	NA	NA	PREDICTED: calcium-transporting ATPase 2, plasma membrane-type-like [Ipomoea nil]	8.17952	40.8741	0.200115	-2.3211	1.49136e-30	8.04242e-29	down
g16152.t1	GO:0003955(NAD(P)H dehydrogenase (quinone) activity);GO:0005829(cytosol);GO:0005886(plasma membrane);GO:0008752(FMN reductase activity);GO:0009507(chloroplast);GO:0009570(chloroplast stroma);GO:0009651(response to salt stress);GO:0009735(response to cytokinin);GO:0010181(FMN binding);GO:0042742(defense response to bacterium);GO:0052873(FMN reductase (NADPH) activity);GO:0055114(oxidation-reductio…	04626(Plant-pathogen interaction)	K13436	EC:2.7.11.1	PREDICTED: NAD(P)H:quinone oxidoreductase-like [Ipomoea nil]	10.1994	53.9671	0.188993	-2.4036	1.49368e-30	8.04242e-29	down
g58935.t1	GO:0002229(defense response to oomycetes);GO:0004674(protein serine/threonine kinase activity);GO:0005524(ATP binding);GO:0005886(plasma membrane);GO:0006468(protein phosphorylation);GO:0016021(integral component of membrane);GO:0016301(kinase activity);GO:0030246(carbohydrate binding);GO:0042742(defense response to bacterium)	NA	NA	NA	PREDICTED: L-type lectin-domain containing receptor kinase S.4-like [Ipomoea nil]	2.32104	12.8481	0.180653	-2.46871	1.68798e-30	9.06909e-29	down
g16402.t1	GO:0005886(plasma membrane);GO:0006952(defense response);GO:0007165(signal transduction);GO:0009507(chloroplast);GO:0016301(kinase activity)	04626(Plant-pathogen interaction)	K13466	NA	PREDICTED: receptor-like protein 12 [Ipomoea nil]	0.235039	1.79647	0.130834	-2.93419	1.86603e-30	1.00043e-28	down
g41719.t1	GO:0004672(protein kinase activity);GO:0005524(ATP binding);GO:0005576(extracellular region);GO:0005618(cell wall);GO:0006468(protein phosphorylation);GO:0009505(plant-type cell wall);GO:0009737(response to abscisic acid);GO:0009739(response to gibberellin);GO:0009740(gibberellic acid mediated signaling pathway);GO:0009741(response to brassinosteroid);GO:0009826(unidimensional cell growth);GO:001…	00563(Glycosylphosphatidylinositol(GPI)-anchor biosynthesis)	K03860	NA	PREDICTED: snakin-2-like [Ipomoea nil]	12.4717	67.3037	0.185305	-2.43202	1.91037e-30	1.02201e-28	down
g256.t1	GO:0009705(plant-type vacuole membrane);GO:0016021(integral component of membrane)	NA	NA	NA	PREDICTED: organic cation/carnitine transporter 4-like [Ipomoea nil]	6.29463	32.6142	0.193003	-2.37331	2.0428e-30	1.09052e-28	down
g27204.t1	GO:0005524(ATP binding);GO:0005886(plasma membrane);GO:0016887(ATPase activity)	NA	NA	NA	PREDICTED: AAA-ATPase At2g46620-like [Ipomoea nil]	33.054	162.858	0.202963	-2.30071	2.05206e-30	1.09314e-28	down
g43228.t1	GO:0003756(protein disulfide isomerase activity);GO:0005515(protein binding);GO:0009507(chloroplast);GO:0009535(chloroplast thylakoid membrane);GO:0009658(chloroplast organization);GO:0043621(protein self-association);GO:0046872(metal ion binding)	04626(Plant-pathogen interaction)	K13448	NA	PREDICTED: protein disulfide-isomerase SCO2 [Ipomoea nil]	0.796194	5.99578	0.132792	-2.91276	2.12744e-30	1.13089e-28	down
g54820.t1	GO:0004190(aspartic-type endopeptidase activity);GO:0006508(proteolysis);GO:0030163(protein catabolic process)	NA	NA	NA	PREDICTED: aspartyl protease family protein 2-like [Ipomoea nil]	8.20493	41.0769	0.199745	-2.32377	2.16911e-30	1.15059e-28	down
g31540.t1	GO:0005634(nucleus);GO:0006457(protein folding);GO:0009416(response to light stimulus);GO:0009507(chloroplast);GO:0009570(chloroplast stroma)	NA	NA	NA	JA-domain [Ipomoea batatas]	33.5672	166.624	0.201454	-2.31147	2.33198e-30	1.23437e-28	down
g38486.t1	GO:0005515(protein binding);GO:0009507(chloroplast);GO:0010287(plastoglobule);GO:0016702(oxidoreductase activity, acting on single donors with incorporation of molecular oxygen, incorporation of two atoms of oxygen);GO:0046872(metal ion binding);GO:0055114(oxidation-reduction process)	00906(Carotenoid biosynthesis)	K09840	EC:1.13.11.51	carotenoid cleavage dioxigenase 4-1 [Ipomoea batatas]	10.9865	1.40821	7.80178	2.9638	2.39413e-30	1.26459e-28	up
g24743.t1	GO:0003333(amino acid transmembrane transport);GO:0015171(amino acid transmembrane transporter activity)	NA	NA	NA	PREDICTED: amino acid transporter ANTL1 [Ipomoea nil]	136.304	21.4416	6.35698	2.66834	2.41421e-30	1.27252e-28	up
g26095.t1	GO:0003674(molecular_function);GO:0005739(mitochondrion);GO:0016021(integral component of membrane)	NA	NA	NA	PREDICTED: early nodulin-93-like [Ipomoea nil]	1.6	9.85581	0.162341	-2.6229	2.64731e-30	1.39245e-28	down
g34430.t1	GO:0003674(molecular_function);GO:0008150(biological_process);GO:0009507(chloroplast)	NA	NA	NA	PREDICTED: uncharacterized protein LOC104233638 [Nicotiana sylvestris]	62.3595	9.40947	6.62731	2.72842	2.99167e-30	1.57028e-28	up
g63910.t1	GO:0003677(DNA binding);GO:0005634(nucleus);GO:0006355(regulation of transcription, DNA-templated);GO:0007275(multicellular organism development);GO:0009299(mRNA transcription);GO:0009416(response to light stimulus)	04016(MAPK signaling pathway - plant);04075(Plant hormone signal transduction);04626(Plant-pathogen interaction)	K13413	EC:2.7.12.2	PREDICTED: protein LIGHT-DEPENDENT SHORT HYPOCOTYLS 10-like [Ipomoea nil]	9.78224	0.995054	9.83086	3.29732	3.26308e-30	1.70916e-28	up
g8495.t1	GO:0051213(dioxygenase activity)	00904(Diterpenoid biosynthesis)	K04125	EC:1.14.11.13	PREDICTED: gibberellin 2-beta-dioxygenase 8-like [Nicotiana attenuata]	7.56973	39.2472	0.192873	-2.37427	3.38015e-30	1.76678e-28	down
g30913.t1	GO:0005509(calcium ion binding)	NA	NA	NA	PREDICTED: calcium-binding protein PBP1-like [Ipomoea nil]	10.4609	54.7992	0.190895	-2.38915	3.42164e-30	1.78474e-28	down
g24444.t1	GO:0004674(protein serine/threonine kinase activity);GO:0005886(plasma membrane);GO:0007166(cell surface receptor signaling pathway)	NA	NA	NA	PREDICTED: wall-associated receptor kinase 2-like [Ipomoea nil]	0.634261	4.26908	0.148571	-2.75078	3.64117e-30	1.8953e-28	down
g56005.t1	GO:0000287(magnesium ion binding);GO:0004427(inorganic diphosphatase activity);GO:0005737(cytoplasm);GO:0005829(cytosol);GO:0006796(phosphate-containing compound metabolic process);GO:0016020(membrane);GO:0046686(response to cadmium ion)	00190(Oxidative phosphorylation)	K01507	EC:3.6.1.1	PREDICTED: soluble inorganic pyrophosphatase 4-like isoform X3 [Ipomoea nil]	59.1414	289.093	0.204576	-2.28929	3.7598e-30	1.95299e-28	down
g54674.t1	GO:0046658(anchored component of plasma membrane)	NA	NA	NA	PREDICTED: uclacyanin 1-like isoform X1 [Ipomoea nil]	14.1707	1.639	8.64592	3.11202	4.2346e-30	2.19506e-28	up
g33592.t1	GO:0003674(molecular_function);GO:0005634(nucleus);GO:0008150(biological_process)	NA	NA	NA	PREDICTED: uncharacterized protein LOC109177003 isoform X1 [Ipomoea nil]	8.3608	44.7046	0.187023	-2.41871	4.58269e-30	2.3706e-28	down
g48213.t1	GO:0004033(aldo-keto reductase (NADP) activity);GO:0005737(cytoplasm);GO:0005886(plasma membrane);GO:0009941(chloroplast envelope);GO:0016491(oxidoreductase activity);GO:0055114(oxidation-reduction process)	00053(Ascorbate and aldarate metabolism)	K17744	EC:1.1.1.316	PREDICTED: perakine reductase-like isoform X2 [Ipomoea nil]	42.6522	6.42459	6.6389	2.73094	4.7667e-30	2.4607e-28	up
g60615.t1	GO:0005634(nucleus);GO:0016757(transferase activity, transferring glycosyl groups)	NA	NA	NA	PREDICTED: uncharacterized protein LOC109149118 [Ipomoea nil]	1.41802	8.56591	0.165542	-2.59473	4.93021e-30	2.53987e-28	down
g5182.t1	GO:0002237(response to molecule of bacterial origin);GO:0005515(protein binding);GO:0005634(nucleus);GO:0005886(plasma membrane);GO:0006468(protein phosphorylation);GO:0009626(plant-type hypersensitive response);GO:0009816(defense response to bacterium, incompatible interaction);GO:0010204(defense response signaling pathway, resistance gene-independent);GO:0012505(endomembrane system);GO:0016020(…	04626(Plant-pathogen interaction)	K13456	NA	PREDICTED: RPM1-interacting protein 4-like isoform X1 [Ipomoea nil]	1.12281	9.10322	0.123343	-3.01926	5.90591e-30	3.03627e-28	down
g40937.t1	GO:0000166(nucleotide binding);GO:0005737(cytoplasm);GO:0005834(heterotrimeric G-protein complex);GO:0008150(biological_process)	00565(Ether lipid metabolism)	K16794	NA	PREDICTED: uncharacterized protein LOC109154843 [Ipomoea nil]	0.811664	5.76901	0.140694	-2.82937	6.23032e-30	3.19649e-28	down
g59846.t1	GO:0004675(transmembrane receptor protein serine/threonine kinase activity);GO:0005524(ATP binding);GO:0005634(nucleus);GO:0005886(plasma membrane);GO:0006468(protein phosphorylation);GO:0006952(defense response);GO:0007166(cell surface receptor signaling pathway);GO:0009507(chloroplast);GO:0016301(kinase activity)	NA	NA	NA	PREDICTED: probable serine/threonine-protein kinase NAK [Ipomoea nil]	13.4426	65.927	0.203902	-2.29405	6.64237e-30	3.40092e-28	down
g7183.t1	GO:0000786(nucleosome);GO:0003677(DNA binding);GO:0005634(nucleus);GO:0006334(nucleosome assembly);GO:0006355(regulation of transcription, DNA-templated);GO:0009507(chloroplast)	NA	NA	NA	PREDICTED: HMG-Y-related protein B-like [Nicotiana tomentosiformis]	0.575446	4.63977	0.124025	-3.0113	7.80419e-30	3.98762e-28	down
g28736.t1	GO:0005507(copper ion binding);GO:0016722(oxidoreductase activity, oxidizing metal ions)	00053(Ascorbate and aldarate metabolism)	K00423	EC:1.10.3.3	PREDICTED: L-ascorbate oxidase-like [Ipomoea nil]	5.52406	27.8471	0.198372	-2.33372	7.84706e-30	4.00136e-28	down
g60532.t1	GO:0003674(molecular_function);GO:0005576(extracellular region);GO:0008150(biological_process)	NA	NA	NA	PREDICTED: aldehyde oxidase GLOX-like [Ipomoea nil]	0.780263	4.465	0.174751	-2.51663	8.51523e-30	4.33325e-28	down
g13125.t1	GO:0000981(RNA polymerase II transcription factor activity, sequence-specific DNA binding);GO:0001135(transcription factor activity, RNA polymerase II transcription factor recruiting);GO:0003677(DNA binding);GO:0003700(DNA binding transcription factor activity);GO:0005515(protein binding);GO:0005634(nucleus);GO:0006351(transcription, DNA-templated);GO:0006355(regulation of transcription, DNA-temp…	NA	NA	NA	PREDICTED: myb-related protein Myb4-like [Ipomoea nil]	23.9236	116.577	0.205217	-2.28478	9.56143e-30	4.85577e-28	down
g5064.t1	GO:0003700(DNA binding transcription factor activity);GO:0005515(protein binding);GO:0005634(nucleus);GO:0006351(transcription, DNA-templated);GO:0006355(regulation of transcription, DNA-templated);GO:0006970(response to osmotic stress);GO:0009408(response to heat);GO:0009409(response to cold);GO:0009414(response to water deprivation);GO:0009651(response to salt stress);GO:0010120(camalexin biosy…	04016(MAPK signaling pathway - plant);04626(Plant-pathogen interaction)	K13424	NA	PREDICTED: probable WRKY transcription factor 26 [Ipomoea nil]	4.02635	21.2766	0.189238	-2.40172	1.04562e-29	5.29945e-28	down
g17304.t1	GO:0046658(anchored component of plasma membrane)	NA	NA	NA	PREDICTED: blue copper protein-like [Nicotiana tomentosiformis]	163.518	782.119	0.20907	-2.25794	1.12752e-29	5.70298e-28	down
g3436.t1	GO:0003677(DNA binding);GO:0003700(DNA binding transcription factor activity);GO:0005634(nucleus);GO:0006351(transcription, DNA-templated);GO:0006355(regulation of transcription, DNA-templated)	NA	NA	NA	PREDICTED: transcription factor DIVARICATA-like [Ipomoea nil]	32.6106	157.219	0.207421	-2.26937	1.1408e-29	5.75853e-28	down
g8988.t1	GO:0003677(DNA binding);GO:0003700(DNA binding transcription factor activity);GO:0005634(nucleus);GO:0006351(transcription, DNA-templated);GO:0006355(regulation of transcription, DNA-templated);GO:0043565(sequence-specific DNA binding)	NA	NA	NA	PREDICTED: homeobox-leucine zipper protein HOX11-like [Ipomoea nil]	2.48364	13.9968	0.177443	-2.49457	1.29177e-29	6.50745e-28	down
g39368.t1	GO:0005515(protein binding);GO:0005737(cytoplasm);GO:0006952(defense response);GO:0006979(response to oxidative stress);GO:0009611(response to wounding);GO:0009612(response to mechanical stimulus);GO:0009693(ethylene biosynthetic process);GO:0009723(response to ethylene);GO:0009733(response to auxin);GO:0009753(response to jasmonic acid);GO:0009835(fruit ripening);GO:0010087(phloem or xylem histo…	00270(Cysteine and methionine metabolism);04016(MAPK signaling pathway - plant)	K20772	EC:4.4.1.14	PREDICTED: 1-aminocyclopropane-1-carboxylate synthase-like [Ipomoea nil]	8.51122	41.6787	0.20421	-2.29187	1.32179e-29	6.64531e-28	down
g63740.t1	GO:0005737(cytoplasm);GO:0006591(ornithine metabolic process);GO:0006952(defense response);GO:0008080(N-acetyltransferase activity);GO:0009507(chloroplast);GO:0009753(response to jasmonic acid)	NA	NA	NA	PREDICTED: tyramine N-feruloyltransferase 4/11-like [Ipomoea nil]	1.17605	9.34156	0.125894	-2.98972	1.41229e-29	7.0861e-28	down
g47667.t1	NA	NA	NA	NA	hypothetical protein CDL12_01351 [Handroanthus impetiginosus]	3.87299	23.1069	0.167612	-2.5768	1.42917e-29	7.1564e-28	down
g41820.t1	GO:0003674(molecular_function);GO:0005886(plasma membrane);GO:0008150(biological_process);GO:0009941(chloroplast envelope);GO:0016021(integral component of membrane)	NA	NA	NA	PREDICTED: uncharacterized protein LOC109169728 [Ipomoea nil]	3.87336	21.2913	0.181922	-2.45861	1.62512e-29	8.1214e-28	down
g37937.t1	GO:0005515(protein binding);GO:0005886(plasma membrane);GO:0009496(plastoquinol--plastocyanin reductase activity);GO:0009507(chloroplast);GO:0009512(cytochrome b6f complex);GO:0009534(chloroplast thylakoid);GO:0009535(chloroplast thylakoid membrane);GO:0009579(thylakoid);GO:0009767(photosynthetic electron transport chain);GO:0009941(chloroplast envelope);GO:0010196(nonphotochemical quenching);GO:…	00195(Photosynthesis)	K02636	EC:1.10.9.1	PREDICTED: cytochrome b6-f complex iron-sulfur subunit 1, chloroplastic [Ipomoea nil]	16.6636	2.10945	7.8995	2.98176	1.78665e-29	8.91083e-28	up
g34134.t1	GO:0004842(ubiquitin-protein transferase activity);GO:0005737(cytoplasm);GO:0016567(protein ubiquitination)	NA	NA	NA	PREDICTED: U-box domain-containing protein 26-like [Ipomoea nil]	2.13858	12.0661	0.177239	-2.49624	2.19673e-29	1.09343e-27	down
g16664.t1	GO:0004674(protein serine/threonine kinase activity);GO:0005886(plasma membrane);GO:0006468(protein phosphorylation)	NA	NA	NA	PREDICTED: G-type lectin S-receptor-like serine/threonine-protein kinase At1g34300 [Ipomoea nil]	4.93162	24.4014	0.202104	-2.30683	2.64232e-29	1.31261e-27	down
g42427.t1	GO:0003674(molecular_function);GO:0005634(nucleus);GO:0008150(biological_process)	NA	NA	NA	PREDICTED: uncharacterized protein LOC109170288 [Ipomoea nil]	142.806	23.0788	6.18776	2.62942	2.838e-29	1.40703e-27	up
g41814.t1	GO:0004675(transmembrane receptor protein serine/threonine kinase activity);GO:0005524(ATP binding);GO:0005886(plasma membrane);GO:0006468(protein phosphorylation);GO:0007166(cell surface receptor signaling pathway);GO:0008061(chitin binding);GO:0009507(chloroplast);GO:0016021(integral component of membrane);GO:0016301(kinase activity);GO:0045087(innate immune response);GO:0071219(cellular respon…	NA	NA	NA	PREDICTED: protein LYK5-like [Ipomoea nil]	1.93494	10.6455	0.181762	-2.45988	3.01013e-29	1.48942e-27	down
g17744.t1	GO:0004674(protein serine/threonine kinase activity);GO:0005634(nucleus);GO:0005737(cytoplasm);GO:0005886(plasma membrane);GO:0035556(intracellular signal transduction)	NA	NA	NA	PREDICTED: phototropin-2-like [Ipomoea nil]	6.61177	0.912431	7.24633	2.85725	3.06152e-29	1.51186e-27	up
g29009.t1	GO:0016020(membrane);GO:0016709(oxidoreductase activity, acting on paired donors, with incorporation or reduction of molecular oxygen, NAD(P)H as one donor, and incorporation of one atom of oxygen);GO:0042343(indole glucosinolate metabolic process);GO:0044550(secondary metabolite biosynthetic process);GO:0098542(defense response to other organism)	00943(Isoflavonoid biosynthesis)	K13260	EC:1.14.13.89;EC:1.14.13.53	PREDICTED: cytochrome P450 81E8-like [Ipomoea nil]	2.05434	11.2586	0.182468	-2.45429	3.49612e-29	1.72308e-27	down
g14626.t1	GO:0005576(extracellular region);GO:0005886(plasma membrane);GO:0016787(hydrolase activity)	NA	NA	NA	PREDICTED: protein ABHD17B-like isoform X1 [Ipomoea nil]	8.17907	1.05846	7.72736	2.94997	3.58313e-29	1.76249e-27	up
g46362.t1	GO:0000981(RNA polymerase II transcription factor activity, sequence-specific DNA binding);GO:0001135(transcription factor activity, RNA polymerase II transcription factor recruiting);GO:0003677(DNA binding);GO:0003700(DNA binding transcription factor activity);GO:0005634(nucleus);GO:0006351(transcription, DNA-templated);GO:0006355(regulation of transcription, DNA-templated);GO:0006357(regulation…	NA	NA	NA	PREDICTED: myb-related protein 330-like [Ipomoea nil]	7.3138	36.2509	0.201755	-2.30932	3.63917e-29	1.78655e-27	down
g16554.t1	GO:0016020(membrane);GO:0016709(oxidoreductase activity, acting on paired donors, with incorporation or reduction of molecular oxygen, NAD(P)H as one donor, and incorporation of one atom of oxygen);GO:0044550(secondary metabolite biosynthetic process)	NA	NA	NA	PREDICTED: cytochrome P450 CYP82D47-like [Ipomoea nil]	7.74849	38.1819	0.202936	-2.3009	3.95619e-29	1.93838e-27	down
g20368.t1	GO:0004435(phosphatidylinositol phospholipase C activity);GO:0005622(intracellular);GO:0005634(nucleus);GO:0005886(plasma membrane);GO:0006629(lipid metabolic process);GO:0007165(signal transduction);GO:0016042(lipid catabolic process);GO:0035556(intracellular signal transduction)	00562(Inositol phosphate metabolism);04070(Phosphatidylinositol signaling system);04933(AGE-RAGE signaling pathway in diabetic complications)	K05857	EC:3.1.4.11	PREDICTED: phosphoinositide phospholipase C 6-like isoform X2 [Ipomoea nil]	2.8164	14.4172	0.195349	-2.35587	4.00536e-29	1.95863e-27	down
g1019.t1	GO:0005576(extracellular region);GO:0005794(Golgi apparatus);GO:0007275(multicellular organism development);GO:0008083(growth factor activity);GO:0008283(cell proliferation);GO:0030154(cell differentiation);GO:0031012(extracellular matrix);GO:1905392(plant organ morphogenesis)	NA	NA	NA	phytosulfokine 4 precursor [Ipomoea pes-caprae]	167.373	786.654	0.212765	-2.23267	4.16547e-29	2.03296e-27	down
g47135.t1	GO:0005886(plasma membrane);GO:0008150(biological_process);GO:0016021(integral component of membrane)	00040(Pentose and glucuronate interconversions);00052(Galactose metabolism);00053(Ascorbate and aldarate metabolism);00520(Amino sugar and nucleotide sugar metabolism)	K12447	EC:2.7.7.64	PREDICTED: uncharacterized protein LOC109147211 [Ipomoea nil]	0.341791	2.37464	0.143934	-2.79652	4.1923e-29	2.04208e-27	down
g48951.t1	GO:0000139(Golgi membrane);GO:0005794(Golgi apparatus);GO:0009294(DNA mediated transformation);GO:0009617(response to bacterium);GO:0016021(integral component of membrane);GO:0016757(transferase activity, transferring glycosyl groups);GO:0047259(glucomannan 4-beta-mannosyltransferase activity);GO:0051753(mannan synthase activity);GO:0071555(cell wall organization)	NA	NA	NA	PREDICTED: glucomannan 4-beta-mannosyltransferase 9-like [Ipomoea nil]	22.2732	105.365	0.211391	-2.24202	4.29067e-29	2.08593e-27	down
g26933.t1	GO:0004805(trehalose-phosphatase activity);GO:0005737(cytoplasm);GO:0005992(trehalose biosynthetic process)	00500(Starch and sucrose metabolism)	K01087	EC:3.1.3.12	PREDICTED: probable trehalose-phosphate phosphatase 1 isoform X1 [Ipomoea nil]	2.40946	13.2448	0.181917	-2.45865	4.39101e-29	2.13058e-27	down
g24866.t1	GO:0003723(RNA binding);GO:0004519(endonuclease activity);GO:0008270(zinc ion binding);GO:0009451(RNA modification);GO:0009507(chloroplast)	NA	NA	NA	PREDICTED: pentatricopeptide repeat-containing protein At2g02980-like [Nicotiana sylvestris]	1.08077	6.01172	0.179777	-2.47572	4.46178e-29	2.16073e-27	down
g25171.t1	GO:0003700(DNA binding transcription factor activity);GO:0005515(protein binding);GO:0005634(nucleus);GO:0005886(plasma membrane);GO:0006355(regulation of transcription, DNA-templated);GO:0010629(negative regulation of gene expression);GO:1900037(regulation of cellular response to hypoxia)	NA	NA	NA	PREDICTED: lateral signaling target protein 2 homolog [Ipomoea nil]	1.71239	9.73452	0.175909	-2.5071	4.68004e-29	2.26205e-27	down
g58967.t1	GO:0005576(extracellular region);GO:0005618(cell wall);GO:0005737(cytoplasm);GO:0009055(electron transfer activity);GO:0009506(plasmodesma);GO:0016614(oxidoreductase activity, acting on CH-OH group of donors);GO:0050660(flavin adenine dinucleotide binding);GO:0055114(oxidation-reduction process)	00052(Galactose metabolism);00500(Starch and sucrose metabolism)	K01187	EC:3.2.1.20	PREDICTED: tetrahydrocannabinolic acid synthase-like [Ipomoea nil]	2.81997	14.9118	0.18911	-2.4027	5.12647e-29	2.47305e-27	down
g47209.t1	GO:0005215(transporter activity);GO:0005509(calcium ion binding);GO:0005886(plasma membrane);GO:0009624(response to nematode);GO:0010119(regulation of stomatal movement);GO:0015293(symporter activity);GO:0015333(peptide:proton symporter activity);GO:0016020(membrane);GO:0016021(integral component of membrane);GO:0042128(nitrate assimilation);GO:0055085(transmembrane transport);GO:0080168(abscisic…	NA	NA	NA	PREDICTED: protein NRT1/ PTR FAMILY 4.6-like [Ipomoea nil]	4.29432	21.8622	0.196427	-2.34794	5.39893e-29	2.59948e-27	down
g16754.t1	GO:0004805(trehalose-phosphatase activity);GO:0005634(nucleus);GO:0005730(nucleolus);GO:0005737(cytoplasm);GO:0005992(trehalose biosynthetic process);GO:0046686(response to cadmium ion)	00500(Starch and sucrose metabolism)	K01087	EC:3.1.3.12	PREDICTED: probable trehalose-phosphate phosphatase H [Ipomoea nil]	16.3158	77.0563	0.211739	-2.23964	5.68254e-29	2.73078e-27	down
g34282.t1	GO:0004601(peroxidase activity);GO:0009505(plant-type cell wall);GO:0009664(plant-type cell wall organization)	00940(Phenylpropanoid biosynthesis)	K00430	EC:1.11.1.7	PREDICTED: cationic peroxidase 2-like [Ipomoea nil]	52.8998	248.384	0.212975	-2.23124	5.7591e-29	2.76227e-27	down
g25740.t1	GO:0009055(electron transfer activity);GO:0009507(chloroplast);GO:0009536(plastid);GO:0022900(electron transport chain);GO:0046872(metal ion binding);GO:0051537(2 iron, 2 sulfur cluster binding)	00195(Photosynthesis)	K02639	NA	PREDICTED: ferredoxin, root R-B2-like [Ipomoea nil]	28.3293	4.04238	7.00806	2.80901	6.26083e-29	2.99718e-27	up
g10017.t1	NA	NA	NA	NA		152.947	716.009	0.21361	-2.22695	6.99761e-29	3.3435e-27	down
g31055.t1	GO:0004679(AMP-activated protein kinase activity);GO:0005515(protein binding);GO:0005524(ATP binding);GO:0005737(cytoplasm);GO:0005975(carbohydrate metabolic process);GO:0006633(fatty acid biosynthetic process);GO:0016301(kinase activity);GO:0016310(phosphorylation);GO:0019887(protein kinase regulator activity);GO:0042128(nitrate assimilation);GO:0043562(cellular response to nitrogen levels)	NA	NA	NA	PREDICTED: SNF1-related protein kinase regulatory subunit beta-2-like isoform X1 [Ipomoea nil]	10.0839	1.15447	8.73469	3.12676	8.58654e-29	4.09488e-27	up
g58992.t1	GO:0000792(heterochromatin);GO:0032454(histone demethylase activity (H3-K9 specific));GO:0045815(positive regulation of gene expression, epigenetic);GO:0048439(flower morphogenesis)	NA	NA	NA	PREDICTED: lysine-specific demethylase JMJ706-like [Ipomoea nil]	8.94526	42.1668	0.21214	-2.23691	8.80339e-29	4.19031e-27	down
g31288.t1	GO:0003714(transcription corepressor activity);GO:0005634(nucleus);GO:0009611(response to wounding);GO:0031347(regulation of defense response);GO:1903507(negative regulation of nucleic acid-templated transcription);GO:2000022(regulation of jasmonic acid mediated signaling pathway)	04075(Plant hormone signal transduction)	K13464	NA	JAZ6, partial [Ipomoea batatas]	31.9886	149.432	0.214068	-2.22386	9.90948e-29	4.69997e-27	down
g21013.t1	GO:0004842(ubiquitin-protein transferase activity);GO:0031463(Cul3-RING ubiquitin ligase complex)	NA	NA	NA	PREDICTED: F-box/kelch-repeat protein SKIP25-like [Ipomoea nil]	1.46054	8.60297	0.169772	-2.55833	9.91167e-29	4.69997e-27	down
g23246.t1	GO:0004564(beta-fructofuranosidase activity);GO:0004575(sucrose alpha-glucosidase activity);GO:0005739(mitochondrion);GO:0005987(sucrose catabolic process);GO:0033926(glycopeptide alpha-N-acetylgalactosaminidase activity);GO:0042542(response to hydrogen peroxide);GO:0048364(root development)	03010(Ribosome)	K02986	NA	PREDICTED: alkaline/neutral invertase A, mitochondrial-like [Ipomoea nil]	4.08906	20.2351	0.202078	-2.30702	1.15275e-28	5.45586e-27	down
g8846.t1	GO:0005096(GTPase activator activity);GO:0005634(nucleus);GO:0031267(small GTPase binding);GO:0046872(metal ion binding)	04144(Endocytosis)	K12486	NA	PREDICTED: probable ADP-ribosylation factor GTPase-activating protein AGD11 isoform X1 [Ipomoea nil]	5.57742	27.7532	0.200965	-2.31498	1.22575e-28	5.79038e-27	down
g51351.t1	GO:0002084(protein depalmitoylation);GO:0005737(cytoplasm);GO:0008474(palmitoyl-(protein) hydrolase activity);GO:0052689(carboxylic ester hydrolase activity)	00564(Glycerophospholipid metabolism)	K06130	EC:3.1.1.5	PREDICTED: acyl-protein thioesterase 2-like [Ipomoea nil]	31.3195	4.77259	6.56238	2.71422	1.3552e-28	6.38986e-27	up
g62511.t1	GO:0005516(calmodulin binding);GO:0005634(nucleus);GO:0005737(cytoplasm)	NA	NA	NA	PREDICTED: IQ domain-containing protein IQM1-like [Ipomoea nil]	3.27692	16.5959	0.197453	-2.34042	1.52402e-28	7.17237e-27	down
g35069.t1	GO:0003700(DNA binding transcription factor activity);GO:0005515(protein binding);GO:0005634(nucleus);GO:0006351(transcription, DNA-templated);GO:0006355(regulation of transcription, DNA-templated);GO:0009734(auxin-activated signaling pathway);GO:0043565(sequence-specific DNA binding)	04075(Plant hormone signal transduction)	K14486	NA	PREDICTED: auxin response factor 9-like isoform X1 [Ipomoea nil]	1.6572	8.61218	0.192425	-2.37763	1.62349e-28	7.62614e-27	down
g39893.t1	GO:0004674(protein serine/threonine kinase activity);GO:0005524(ATP binding);GO:0005886(plasma membrane);GO:0006468(protein phosphorylation);GO:0007169(transmembrane receptor protein tyrosine kinase signaling pathway);GO:0016021(integral component of membrane);GO:0016301(kinase activity);GO:0016310(phosphorylation)	NA	NA	NA	PREDICTED: probable LRR receptor-like serine/threonine-protein kinase At3g47570 [Ipomoea nil]	7.92446	1.11943	7.07903	2.82355	1.62957e-28	7.64039e-27	up
g35355.t1	GO:0003677(DNA binding);GO:0003700(DNA binding transcription factor activity);GO:0005515(protein binding);GO:0005634(nucleus);GO:0006351(transcription, DNA-templated);GO:0009409(response to cold);GO:0010440(stomatal lineage progression);GO:0045893(positive regulation of transcription, DNA-templated);GO:0046983(protein dimerization activity);GO:0050826(response to freezing)	00040(Pentose and glucuronate interconversions);00053(Ascorbate and aldarate metabolism);00520(Amino sugar and nucleotide sugar metabolism)	K16190	EC:2.7.1.43	PREDICTED: transcription factor ICE1 isoform X1 [Ipomoea nil]	10.3381	1.43859	7.18627	2.84524	1.64201e-28	7.6843e-27	up
g50868.t1	GO:0004674(protein serine/threonine kinase activity);GO:0005524(ATP binding);GO:0005886(plasma membrane);GO:0006468(protein phosphorylation);GO:0007169(transmembrane receptor protein tyrosine kinase signaling pathway);GO:0009507(chloroplast);GO:0016021(integral component of membrane);GO:0016301(kinase activity)	NA	NA	NA	PREDICTED: putative receptor-like protein kinase At3g47110 [Ipomoea nil]	0.493833	3.27865	0.150621	-2.731	1.79991e-28	8.40753e-27	down
g16842.t1	GO:0004674(protein serine/threonine kinase activity);GO:0005886(plasma membrane);GO:0006468(protein phosphorylation)	NA	NA	NA	PREDICTED: G-type lectin S-receptor-like serine/threonine-protein kinase At1g34300 [Ipomoea nil]	5.07629	24.4022	0.208026	-2.26517	1.86062e-28	8.67494e-27	down
g29911.t1	GO:0005737(cytoplasm)	04016(MAPK signaling pathway - plant)	K20716	NA	PREDICTED: mitogen-activated protein kinase kinase kinase 1-like [Ipomoea nil]	5.83502	29.0545	0.20083	-2.31595	1.89269e-28	8.80806e-27	down
g55305.t1	GO:0003735(structural constituent of ribosome);GO:0006412(translation)	NA	NA	NA	PREDICTED: mitochondrial arginine transporter BAC2 [Ipomoea nil]	0.876166	6.39225	0.137067	-2.86705	1.91382e-28	8.88988e-27	down
g28520.t1	GO:0016020(membrane);GO:0016709(oxidoreductase activity, acting on paired donors, with incorporation or reduction of molecular oxygen, NAD(P)H as one donor, and incorporation of one atom of oxygen);GO:0044550(secondary metabolite biosynthetic process)	NA	NA	NA	PREDICTED: cytochrome P450 CYP736A12-like [Ipomoea nil]	10.2045	1.38462	7.3699	2.88164	2.09352e-28	9.70657e-27	up
g39789.t1	GO:0008375(acetylglucosaminyltransferase activity);GO:0016021(integral component of membrane);GO:0016757(transferase activity, transferring glycosyl groups)	NA	NA	NA	PREDICTED: uncharacterized protein LOC109179657 [Ipomoea nil]	1.38701	8.23989	0.168329	-2.57065	2.20139e-28	1.01878e-26	down
g481.t1	GO:0003674(molecular_function);GO:0005737(cytoplasm)	NA	NA	NA	PREDICTED: putative WEB family protein At1g65010, chloroplastic [Ipomoea nil]	3.82347	18.7177	0.20427	-2.29145	2.20973e-28	1.02076e-26	down
g31463.t1	GO:0003700(DNA binding transcription factor activity);GO:0005634(nucleus);GO:0010200(response to chitin);GO:0043565(sequence-specific DNA binding);GO:0044212(transcription regulatory region DNA binding)	NA	NA	NA	PREDICTED: zinc finger protein ZAT11-like [Ipomoea nil]	3.29892	18.5996	0.177365	-2.49521	2.32764e-28	1.07324e-26	down
g53993.t1	GO:0003677(DNA binding);GO:0003723(RNA binding);GO:0004518(nuclease activity);GO:0005634(nucleus);GO:0008150(biological_process);GO:0046872(metal ion binding)	NA	NA	NA	PREDICTED: zinc finger CCCH domain-containing protein 18 [Ipomoea nil]	1.71944	9.14979	0.187921	-2.4118	2.51972e-28	1.15967e-26	down
g32017.t1	GO:0016021(integral component of membrane);GO:0042626(ATPase activity, coupled to transmembrane movement of substances);GO:0055085(transmembrane transport)	02010(ABC transporters)	K05657	NA	PREDICTED: ABC transporter B family member 25-like [Ipomoea nil]	41.2297	6.79816	6.06483	2.60047	2.60201e-28	1.19535e-26	up
g8368.t1	GO:0005887(integral component of plasma membrane)	NA	NA	NA	phosphate transporter 1-7 [Ipomoea pes-caprae]	5.26689	25.475	0.206747	-2.27406	2.71579e-28	1.24533e-26	down
g41691.t1	GO:0003674(molecular_function);GO:0005634(nucleus);GO:0005886(plasma membrane);GO:0008150(biological_process)	NA	NA	NA	PREDICTED: uncharacterized protein LOC109169767 [Ipomoea nil]	27.1916	3.97672	6.8377	2.77351	2.93552e-28	1.34363e-26	up
g37078.t1	GO:0003964(RNA-directed DNA polymerase activity);GO:0006310(DNA recombination);GO:0009036(Type II site-specific deoxyribonuclease activity);GO:0032197(transposition, RNA-mediated);GO:0032199(reverse transcription involved in RNA-mediated transposition);GO:0046872(metal ion binding);GO:0090305(nucleic acid phosphodiester bond hydrolysis)	NA	NA	NA	PREDICTED: uncharacterized protein LOC109150807 [Ipomoea nil]	0.226	1.57446	0.143541	-2.80046	3.24617e-28	1.48311e-26	down
g38707.t1	NA	NA	NA	NA	PREDICTED: formin-like protein 20 [Ipomoea nil]	9.44099	46.1206	0.204702	-2.2884	3.81329e-28	1.73904e-26	down
g46101.t1	GO:0004806(triglyceride lipase activity);GO:0006629(lipid metabolic process);GO:0009507(chloroplast);GO:0016042(lipid catabolic process)	00220(Arginine biosynthesis)	K00145	EC:1.2.1.38	PREDICTED: phospholipase A1-IIalpha-like [Ipomoea nil]	13.0123	60.4066	0.215412	-2.21483	3.83542e-28	1.74595e-26	down
g51191.t1	GO:0005515(protein binding);GO:0009507(chloroplast);GO:0009535(chloroplast thylakoid membrane);GO:0009579(thylakoid);GO:0009735(response to cytokinin);GO:0016021(integral component of membrane);GO:0061635(regulation of protein complex stability)	NA	NA	NA	PREDICTED: uncharacterized protein LOC109189199 [Ipomoea nil]	15.589	1.97957	7.87496	2.97727	4.15771e-28	1.88923e-26	up
g59831.t1	GO:0005829(cytosol);GO:0008171(O-methyltransferase activity);GO:0008757(S-adenosylmethionine-dependent methyltransferase activity);GO:0019438(aromatic compound biosynthetic process)	00945(Stilbenoid, diarylheptanoid and gingerol biosynthesis)	K16040	EC:2.1.1.240	PREDICTED: (RS)-norcoclaurine 6-O-methyltransferase-like [Ipomoea nil]	2.52038	13.5938	0.185407	-2.43123	4.61459e-28	2.09303e-26	down
g9713.t1	GO:0004674(protein serine/threonine kinase activity);GO:0005515(protein binding);GO:0005524(ATP binding);GO:0005634(nucleus);GO:0005886(plasma membrane);GO:0006468(protein phosphorylation);GO:0009506(plasmodesma);GO:0009755(hormone-mediated signaling pathway);GO:0010183(pollen tube guidance);GO:0016020(membrane);GO:0016021(integral component of membrane);GO:0016301(kinase activity);GO:0090406(pol…	NA	NA	NA	PREDICTED: MDIS1-interacting receptor like kinase 2-like [Ipomoea nil]	2.61955	12.636	0.207308	-2.27015	4.63751e-28	2.09963e-26	down
g24500.t1	GO:0000302(response to reactive oxygen species);GO:0004322(ferroxidase activity);GO:0005506(iron ion binding);GO:0005737(cytoplasm);GO:0005739(mitochondrion);GO:0006826(iron ion transport);GO:0006879(cellular iron ion homeostasis);GO:0006880(intracellular sequestering of iron ion);GO:0008199(ferric iron binding);GO:0009409(response to cold);GO:0009507(chloroplast);GO:0009535(chloroplast thylakoid…	NA	NA	NA	PREDICTED: ferritin-3, chloroplastic-like [Ipomoea nil]	29.0407	4.65832	6.23417	2.6402	4.7269e-28	2.13624e-26	up
g39166.t1	GO:0003674(molecular_function);GO:0005634(nucleus);GO:0008150(biological_process)	NA	NA	NA	vq motif-containing protein 22 [Nicotiana attenuata]	0.843987	6.12765	0.137734	-2.86004	4.87164e-28	2.19768e-26	down
g42771.t1	GO:0003674(molecular_function);GO:0005575(cellular_component);GO:0009408(response to heat);GO:0009409(response to cold);GO:0009617(response to bacterium);GO:0009738(abscisic acid-activated signaling pathway)	NA	NA	NA	PREDICTED: nodulin-related protein 1-like [Ipomoea nil]	26.6998	122.945	0.21717	-2.20311	5.05606e-28	2.27677e-26	down
g13715.t1	GO:0001653(peptide receptor activity);GO:0004674(protein serine/threonine kinase activity);GO:0004714(transmembrane receptor protein tyrosine kinase activity);GO:0005515(protein binding);GO:0005524(ATP binding);GO:0005886(plasma membrane);GO:0006468(protein phosphorylation);GO:0006970(response to osmotic stress);GO:0007169(transmembrane receptor protein tyrosine kinase signaling pathway);GO:00105…	NA	NA	NA	PREDICTED: receptor-like protein kinase HAIKU2 [Ipomoea nil]	32.1055	5.39267	5.95354	2.57375	5.96717e-28	2.68223e-26	up
g41902.t1	GO:0003674(molecular_function);GO:0005634(nucleus);GO:0008150(biological_process)	NA	NA	NA	PREDICTED: uncharacterized protein LOC109170211 [Ipomoea nil]	2.77443	13.852	0.200291	-2.31983	6.33919e-28	2.84434e-26	down
g20790.t1	GO:0000977(RNA polymerase II regulatory region sequence-specific DNA binding);GO:0005794(Golgi apparatus);GO:0005886(plasma membrane);GO:0009833(plant-type primary cell wall biogenesis);GO:0016021(integral component of membrane);GO:0016757(transferase activity, transferring glycosyl groups);GO:0016759(cellulose synthase activity);GO:0016760(cellulose synthase (UDP-forming) activity);GO:0030244(ce…	NA	NA	NA	PREDICTED: cellulose synthase A catalytic subunit 2 [UDP-forming]-like [Ipomoea nil]	2.27621	11.115	0.204787	-2.28781	6.42745e-28	2.87878e-26	down
g9510.t1	GO:0004674(protein serine/threonine kinase activity);GO:0005524(ATP binding);GO:0005576(extracellular region);GO:0006468(protein phosphorylation);GO:0016301(kinase activity);GO:0016310(phosphorylation)	NA	NA	NA	PREDICTED: receptor-like cytosolic serine/threonine-protein kinase RBK2 [Ipomoea nil]	6.40868	30.7744	0.208247	-2.26363	6.67104e-28	2.98255e-26	down
g34463.t1	GO:0004674(protein serine/threonine kinase activity);GO:0005886(plasma membrane);GO:0006468(protein phosphorylation);GO:0006952(defense response);GO:0009506(plasmodesma)	NA	NA	NA	Receptor-like serine/threonine-protein kinase SD1-8 [Ananas comosus]	0.611273	3.10261	0.197019	-2.34359	7.06778e-28	3.15403e-26	down
g58266.t1	GO:0005634(nucleus);GO:0005829(cytosol);GO:0009691(cytokinin biosynthetic process);GO:0016799(hydrolase activity, hydrolyzing N-glycosyl compounds)	NA	NA	NA	PREDICTED: cytokinin riboside 5'-monophosphate phosphoribohydrolase LOG7-like [Ipomoea nil]	0.752955	5.75838	0.130758	-2.93503	7.07977e-28	3.15403e-26	down
g16290.t1	GO:0006979(response to oxidative stress);GO:0016020(membrane)	NA	NA	NA	PREDICTED: uncharacterized protein LOC109183906 [Ipomoea nil]	12.2528	1.52899	8.01363	3.00246	7.29856e-28	3.24572e-26	up
g30473.t1	GO:0043161(proteasome-mediated ubiquitin-dependent protein catabolic process);GO:0061630(ubiquitin protein ligase activity)	NA	NA	NA	PREDICTED: RING-H2 finger protein ATL52-like isoform X1 [Ipomoea nil]	20.4802	2.78249	7.36038	2.87978	8.16814e-28	3.62599e-26	up
g48837.t1	GO:0003674(molecular_function);GO:0005634(nucleus);GO:0008150(biological_process)	NA	NA	NA	PREDICTED: uncharacterized protein LOC109193307 [Ipomoea nil]	2.58122	15.1122	0.170803	-2.54959	8.26993e-28	3.66468e-26	down
g4709.t1	GO:0004674(protein serine/threonine kinase activity);GO:0005886(plasma membrane)	NA	NA	NA	PREDICTED: lysM domain receptor-like kinase 3 [Ipomoea nil]	11.0035	50.6413	0.217284	-2.20235	8.77774e-28	3.88283e-26	down
g925.t1	GO:0005886(plasma membrane)	NA	NA	NA	PREDICTED: rust resistance kinase Lr10-like isoform X2 [Ipomoea nil]	2.04704	10.4449	0.195984	-2.35119	8.88372e-28	3.92278e-26	down
g41324.t1	GO:0004553(hydrolase activity, hydrolyzing O-glycosyl compounds);GO:0005576(extracellular region);GO:0005618(cell wall);GO:0005887(integral component of plasma membrane);GO:0009831(plant-type cell wall modification involved in multidimensional cell growth);GO:0010411(xyloglucan metabolic process);GO:0016762(xyloglucan:xyloglucosyl transferase activity);GO:0016798(hydrolase activity, acting on gly…	NA	NA	NA	PREDICTED: probable xyloglucan endotransglucosylase/hydrolase protein 33 [Ipomoea nil]	4.47276	22.6094	0.197827	-2.33769	9.28729e-28	4.09377e-26	down
g35800.t1	GO:0005634(nucleus);GO:0030246(carbohydrate binding)	NA	NA	NA	PREDICTED: F-box protein VBF-like [Ipomoea nil]	3.27313	16.918	0.19347	-2.36982	9.30464e-28	4.0942e-26	down
g5733.t1	NA	NA	NA	NA	PREDICTED: MDIS1-interacting receptor like kinase 2-like [Ipomoea nil]	4.42478	22.7046	0.194885	-2.35931	9.82891e-28	4.3173e-26	down
g24467.t1	GO:0000287(magnesium ion binding);GO:0004737(pyruvate decarboxylase activity);GO:0005575(cellular_component);GO:0016831(carboxy-lyase activity);GO:0030976(thiamine pyrophosphate binding)	00010(Glycolysis / Gluconeogenesis)	K01568	EC:4.1.1.1	PREDICTED: pyruvate decarboxylase 1 [Ipomoea nil]	34.7771	156.23	0.222603	-2.16746	1.07611e-27	4.71851e-26	down
g38347.t1	GO:0003677(DNA binding);GO:0003680(AT DNA binding);GO:0003700(DNA binding transcription factor activity);GO:0005654(nucleoplasm);GO:0005737(cytoplasm);GO:0006351(transcription, DNA-templated);GO:0045892(negative regulation of transcription, DNA-templated);GO:0048440(carpel development);GO:0048653(anther development)	NA	NA	NA	PREDICTED: AT-hook motif nuclear-localized protein 23-like [Ipomoea nil]	8.90459	40.8709	0.217871	-2.19845	1.12401e-27	4.91992e-26	down
g25253.t1	GO:0004185(serine-type carboxypeptidase activity);GO:0005773(vacuole);GO:0051603(proteolysis involved in cellular protein catabolic process)	NA	NA	NA	PREDICTED: serine carboxypeptidase-like 34 [Nicotiana tabacum]	1.27925	7.31927	0.174778	-2.5164	1.1416e-27	4.98817e-26	down
g41281.t1	GO:0005086(ARF guanyl-nucleotide exchange factor activity);GO:0005802(trans-Golgi network);GO:0016192(vesicle-mediated transport)	00901(Indole alkaloid biosynthesis)	K21026	EC:3.1.1.80	PREDICTED: GDSL esterase/lipase At5g55050-like [Ipomoea nil]	0.606492	4.57265	0.132635	-2.91447	1.18652e-27	5.17544e-26	down
g59109.t1	GO:0005576(extracellular region);GO:0005773(vacuole);GO:0016042(lipid catabolic process);GO:0016298(lipase activity);GO:0016788(hydrolase activity, acting on ester bonds);GO:0052689(carboxylic ester hydrolase activity)	00901(Indole alkaloid biosynthesis)	K21026	EC:3.1.1.80	PREDICTED: GDSL esterase/lipase At1g28580-like isoform X2 [Ipomoea nil]	20.5406	3.12833	6.56601	2.71502	1.20483e-27	5.24614e-26	up
g28287.t1	GO:0005576(extracellular region);GO:0005615(extracellular space);GO:0009620(response to fungus);GO:0009627(systemic acquired resistance);GO:0009751(response to salicylic acid);GO:0009817(defense response to fungus, incompatible interaction);GO:0009866(induced systemic resistance, ethylene mediated signaling pathway);GO:0009871(jasmonic acid and ethylene-dependent systemic resistance, ethylene med…	00901(Indole alkaloid biosynthesis)	K21026	EC:3.1.1.80	PREDICTED: GDSL esterase/lipase 1-like isoform X1 [Ipomoea nil]	2.63123	13.7202	0.191777	-2.3825	1.27648e-27	5.54849e-26	down
g19792.t1	GO:0016021(integral component of membrane);GO:0042626(ATPase activity, coupled to transmembrane movement of substances);GO:0055085(transmembrane transport)	02010(ABC transporters)	K05658	EC:3.6.3.44	PREDICTED: putative ABC transporter B family member 8 [Ipomoea nil]	3.45601	16.1708	0.213719	-2.22621	1.31919e-27	5.72421e-26	down
g39674.t1	GO:0000272(polysaccharide catabolic process);GO:0004568(chitinase activity);GO:0005576(extracellular region);GO:0005618(cell wall);GO:0006032(chitin catabolic process);GO:0006952(defense response);GO:0008061(chitin binding);GO:0009611(response to wounding);GO:0009617(response to bacterium);GO:0009626(plant-type hypersensitive response);GO:0010262(somatic embryogenesis);GO:0016998(cell wall macrom…	00520(Amino sugar and nucleotide sugar metabolism)	K01183	EC:3.2.1.14	PREDICTED: endochitinase EP3-like [Ipomoea nil]	2.63088	14.8649	0.176986	-2.49829	1.48696e-27	6.44102e-26	down
g47788.t1	GO:0004185(serine-type carboxypeptidase activity);GO:0005773(vacuole);GO:0051603(proteolysis involved in cellular protein catabolic process)	NA	NA	NA	PREDICTED: serine carboxypeptidase-like [Ipomoea nil]	0.684981	4.14478	0.165264	-2.59716	1.57619e-27	6.81571e-26	down
g16821.t1	GO:0009507(chloroplast);GO:0010150(leaf senescence);GO:0010228(vegetative to reproductive phase transition of meristem);GO:0034599(cellular response to oxidative stress);GO:0072593(reactive oxygen species metabolic process)	NA	NA	NA	PREDICTED: uncharacterized protein LOC109177963 [Ipomoea nil]	23.1589	3.68657	6.28198	2.65122	1.5794e-27	6.81785e-26	up
g54532.t1	GO:0003677(DNA binding);GO:0003700(DNA binding transcription factor activity);GO:0005634(nucleus);GO:0006351(transcription, DNA-templated);GO:0006355(regulation of transcription, DNA-templated);GO:0009408(response to heat);GO:0009733(response to auxin);GO:0009958(positive gravitropism);GO:0043565(sequence-specific DNA binding);GO:0048364(root development);GO:0048527(lateral root development);GO:0…	NA	NA	NA	PREDICTED: heat stress transcription factor A-4c-like [Ipomoea nil]	2.0956	11.093	0.188911	-2.40422	1.62979e-27	7.02326e-26	down
g17317.t1	GO:0046658(anchored component of plasma membrane)	NA	NA	NA	Plastocyanin-like protein [Corchorus capsularis]	18.0939	81.9888	0.220688	-2.17992	1.63629e-27	7.03912e-26	down
g13266.t1	GO:0009507(chloroplast);GO:0009522(photosystem I);GO:0009523(photosystem II);GO:0009535(chloroplast thylakoid membrane);GO:0010030(positive regulation of seed germination);GO:0010114(response to red light);GO:0010117(photoprotection);GO:0010218(response to far red light);GO:0010224(response to UV-B);GO:0010380(regulation of chlorophyll biosynthetic process);GO:0015979(photosynthesis);GO:0016021(i…	NA	NA	NA	PREDICTED: early light-induced protein, chloroplastic-like [Ipomoea nil]	1165.62	203.821	5.71885	2.51573	1.761e-27	7.56264e-26	up
g60941.t1	GO:0043161(proteasome-mediated ubiquitin-dependent protein catabolic process);GO:0061630(ubiquitin protein ligase activity)	NA	NA	NA	PREDICTED: RING-H2 finger protein ATL60-like [Ipomoea nil]	1.83864	9.90629	0.185603	-2.42971	1.76757e-27	7.57786e-26	down
g30660.t1	GO:0005737(cytoplasm);GO:0030001(metal ion transport);GO:0046914(transition metal ion binding);GO:0046916(cellular transition metal ion homeostasis)	NA	NA	NA	PREDICTED: heavy metal-associated isoprenylated plant protein 47-like [Ipomoea nil]	2.09449	12.8391	0.163134	-2.61587	1.82346e-27	7.80412e-26	down
g4320.t1	GO:0005576(extracellular region);GO:0006952(defense response);GO:0007165(signal transduction);GO:0016301(kinase activity)	04626(Plant-pathogen interaction)	K13465	EC:3.2.1.8	PREDICTED: receptor-like protein 12 [Ipomoea nil]	1.08132	5.30429	0.203858	-2.29437	1.91401e-27	8.17764e-26	down
g45576.t1	GO:0002679(respiratory burst involved in defense response);GO:0004842(ubiquitin-protein transferase activity);GO:0005737(cytoplasm);GO:0005829(cytosol);GO:0006952(defense response);GO:0009414(response to water deprivation);GO:0010200(response to chitin);GO:0016567(protein ubiquitination);GO:0051865(protein autoubiquitination)	04120(Ubiquitin mediated proteolysis)	K10260	NA	PREDICTED: E3 ubiquitin-protein ligase PUB23-like [Ipomoea nil]	0.733842	5.27348	0.139157	-2.84521	2.078e-27	8.8632e-26	down
g25494.t1	GO:0005634(nucleus);GO:0005737(cytoplasm)	NA	NA	NA	PREDICTED: U-box domain-containing protein 1-like [Ipomoea nil]	2.18481	10.8934	0.200564	-2.31787	2.14412e-27	9.12964e-26	down
g25276.t1	GO:0003677(DNA binding);GO:0003700(DNA binding transcription factor activity);GO:0005634(nucleus);GO:0005643(nuclear pore);GO:0006351(transcription, DNA-templated);GO:0006355(regulation of transcription, DNA-templated);GO:0006952(defense response);GO:0009873(ethylene-activated signaling pathway);GO:0010087(phloem or xylem histogenesis);GO:0010200(response to chitin);GO:0045893(positive regulation…	NA	NA	NA	PREDICTED: ethylene-responsive transcription factor 2-like [Ipomoea nil]	1.25459	7.26252	0.172749	-2.53325	2.19856e-27	9.34558e-26	down
g19706.t1	GO:0004672(protein kinase activity);GO:0004674(protein serine/threonine kinase activity);GO:0004675(transmembrane receptor protein serine/threonine kinase activity);GO:0005524(ATP binding);GO:0005886(plasma membrane);GO:0006468(protein phosphorylation);GO:0007166(cell surface receptor signaling pathway);GO:0009611(response to wounding);GO:0009620(response to fungus);GO:0016021(integral component …	NA	NA	NA	PREDICTED: proline-rich receptor-like protein kinase PERK1 [Ipomoea nil]	1.85336	9.35441	0.198127	-2.3355	2.43204e-27	1.03205e-25	down
g30706.t1	GO:0000302(response to reactive oxygen species);GO:0003677(DNA binding);GO:0003700(DNA binding transcription factor activity);GO:0005515(protein binding);GO:0005634(nucleus);GO:0005737(cytoplasm);GO:0006351(transcription, DNA-templated);GO:0006355(regulation of transcription, DNA-templated);GO:0010200(response to chitin);GO:0042803(protein homodimerization activity);GO:0043565(sequence-specific D…	NA	NA	NA	PREDICTED: heat stress transcription factor A-4b-like [Ipomoea nil]	6.45426	29.6922	0.217372	-2.20176	2.61574e-27	1.10812e-25	down
g20716.t1	NA	NA	NA	NA	PREDICTED: protein RESPONSE TO LOW SULFUR 3-like [Ipomoea nil]	107.974	18.5352	5.82535	2.54234	2.64373e-27	1.11809e-25	up
g11247.t1	GO:0004674(protein serine/threonine kinase activity);GO:0005829(cytosol);GO:0006355(regulation of transcription, DNA-templated);GO:0006468(protein phosphorylation);GO:0035556(intracellular signal transduction)	NA	NA	NA	PREDICTED: transcription factor LHW-like isoform X1 [Ipomoea nil]	5.09942	0.727745	7.00715	2.80883	2.81496e-27	1.1885e-25	up
g16289.t1	GO:0016020(membrane);GO:0016709(oxidoreductase activity, acting on paired donors, with incorporation or reduction of molecular oxygen, NAD(P)H as one donor, and incorporation of one atom of oxygen);GO:0044550(secondary metabolite biosynthetic process)	NA	NA	NA	PREDICTED: cytochrome P450 CYP82D47-like [Ipomoea nil]	7.30012	0.943543	7.73693	2.95176	2.8299e-27	1.1928e-25	up
g13067.t1	NA	NA	NA	NA	PREDICTED: uncharacterized protein LOC109158156 isoform X2 [Ipomoea nil]	0.754083	4.96034	0.152022	-2.71764	3.061e-27	1.28804e-25	down
g61413.t1	GO:0003333(amino acid transmembrane transport);GO:0005886(plasma membrane);GO:0015171(amino acid transmembrane transporter activity)	NA	NA	NA	PREDICTED: amino acid permease 3-like isoform X1 [Ipomoea nil]	18.3708	81.8113	0.224551	-2.15488	3.16103e-27	1.3279e-25	down
g29047.t1	GO:0003712(transcription cofactor activity);GO:0004402(histone acetyltransferase activity);GO:0005516(calmodulin binding);GO:0005634(nucleus);GO:0005737(cytoplasm);GO:0006355(regulation of transcription, DNA-templated);GO:0008270(zinc ion binding);GO:0009409(response to cold);GO:0009733(response to auxin);GO:0009751(response to salicylic acid);GO:0010200(response to chitin);GO:0019005(SCF ubiquit…	03010(Ribosome)	K02987	NA	PREDICTED: BTB/POZ and TAZ domain-containing protein 4-like [Ipomoea nil]	1.62277	8.66188	0.187347	-2.41622	3.19011e-27	1.33787e-25	down
g34583.t1	GO:0005576(extracellular region);GO:0016042(lipid catabolic process);GO:0016788(hydrolase activity, acting on ester bonds);GO:0052689(carboxylic ester hydrolase activity)	00901(Indole alkaloid biosynthesis)	K21026	EC:3.1.1.80	PREDICTED: GDSL esterase/lipase At1g28590-like [Ipomoea nil]	10.4939	47.1542	0.222545	-2.16783	3.46893e-27	1.45237e-25	down
g25938.t1	GO:0005506(iron ion binding);GO:0005737(cytoplasm);GO:0006949(syncytium formation);GO:0019310(inositol catabolic process);GO:0019853(L-ascorbic acid biosynthetic process);GO:0050113(inositol oxygenase activity);GO:0055114(oxidation-reduction process)	00053(Ascorbate and aldarate metabolism);00562(Inositol phosphate metabolism)	K00469	EC:1.13.99.1	PREDICTED: inositol oxygenase 2-like [Ipomoea nil]	9.06063	41.978	0.215842	-2.21195	3.5463e-27	1.48228e-25	down
g50048.t1	GO:0005829(cytosol);GO:0016787(hydrolase activity)	NA	NA	NA	PREDICTED: uncharacterized protein LOC109156890 [Ipomoea nil]	0.511394	3.69521	0.138394	-2.85315	3.56685e-27	1.48839e-25	down
g21672.t1	GO:0003676(nucleic acid binding);GO:0003723(RNA binding);GO:0003887(DNA-directed DNA polymerase activity);GO:0003968(RNA-directed 5'-3' RNA polymerase activity);GO:0005634(nucleus);GO:0009616(virus induced gene silencing);GO:0010267(production of ta-siRNAs involved in RNA interference);GO:0016246(RNA interference);GO:0016441(posttranscriptional gene silencing);GO:0030422(production of siRNA invol…	NA	NA	NA	PREDICTED: RNA-dependent RNA polymerase 6 [Ipomoea nil]	4.52917	0.662653	6.8349	2.77292	4.00856e-27	1.66992e-25	up
g61336.t1	NA	NA	NA	NA		35.5619	159.79	0.222554	-2.16777	4.15113e-27	1.72644e-25	down
g21048.t1	GO:0016020(membrane);GO:0016709(oxidoreductase activity, acting on paired donors, with incorporation or reduction of molecular oxygen, NAD(P)H as one donor, and incorporation of one atom of oxygen);GO:0044550(secondary metabolite biosynthetic process)	00909(Sesquiterpenoid and triterpenoid biosynthesis)	K15472	EC:1.14.13.121	PREDICTED: premnaspirodiene oxygenase-like [Ipomoea nil]	0.683457	3.86383	0.176886	-2.49911	4.18814e-27	1.73895e-25	down
g20600.t1	GO:0005737(cytoplasm);GO:0005829(cytosol);GO:0009793(embryo development ending in seed dormancy);GO:0010090(trichome morphogenesis);GO:0010143(cutin biosynthetic process);GO:0016740(transferase activity);GO:0016747(transferase activity, transferring acyl groups other than amino-acyl groups);GO:0051179(localization);GO:0090626(plant epidermis morphogenesis)	NA	NA	NA	PREDICTED: BAHD acyltransferase DCR [Ipomoea nil]	0.415507	3.01224	0.13794	-2.85789	4.80984e-27	1.99377e-25	down
g20366.t1	GO:0006952(defense response);GO:0007165(signal transduction);GO:0016020(membrane);GO:0016021(integral component of membrane)	NA	NA	NA	PREDICTED: receptor-like protein 12 [Ipomoea nil]	1.16081	5.93137	0.195707	-2.35323	4.94293e-27	2.04555e-25	down
g39254.t1	GO:0000981(RNA polymerase II transcription factor activity, sequence-specific DNA binding);GO:0001135(transcription factor activity, RNA polymerase II transcription factor recruiting);GO:0003677(DNA binding);GO:0003700(DNA binding transcription factor activity);GO:0005515(protein binding);GO:0005634(nucleus);GO:0006351(transcription, DNA-templated);GO:0006355(regulation of transcription, DNA-temp…	NA	NA	NA	PREDICTED: myb-related protein 308-like [Ipomoea nil]	19.9374	88.7185	0.224726	-2.15376	5.14865e-27	2.12598e-25	down
g24937.t1	GO:0009813(flavonoid biosynthetic process);GO:0043231(intracellular membrane-bounded organelle);GO:0052696(flavonoid glucuronidation);GO:0080043(quercetin 3-O-glucosyltransferase activity);GO:0080044(quercetin 7-O-glucosyltransferase activity)	00942(Anthocyanin biosynthesis)	K12930	EC:2.4.1.115	UDP-glucose:flavonoid: 3-O-glucosyltransferase [Ipomoea batatas]	11.2934	1.36528	8.2719	3.04822	5.15425e-27	2.12598e-25	up
g55998.t1	GO:0006952(defense response);GO:0007165(signal transduction);GO:0016020(membrane);GO:0016021(integral component of membrane)	03022(Basal transcription factors)	K03131	NA	PREDICTED: receptor-like protein 12 [Ipomoea nil]	11.5006	1.80759	6.3624	2.66957	5.69151e-27	2.34372e-25	up
g13925.t1	GO:0005887(integral component of plasma membrane)	NA	NA	NA	PREDICTED: inorganic phosphate transporter 1-4-like [Ipomoea nil]	0.66661	4.07662	0.16352	-2.61246	5.7562e-27	2.36647e-25	down
g812.t1	GO:0005576(extracellular region);GO:0016042(lipid catabolic process);GO:0016788(hydrolase activity, acting on ester bonds);GO:0052689(carboxylic ester hydrolase activity)	00901(Indole alkaloid biosynthesis)	K21026	EC:3.1.1.80	PREDICTED: acetylajmalan esterase-like [Ipomoea nil]	5.02709	23.6776	0.212314	-2.23573	5.97345e-27	2.45176e-25	down
g7310.t1	GO:0016068(type I hypersensitivity)	NA	NA	NA	PREDICTED: kirola-like [Ipomoea nil]	4.89617	24.4109	0.200573	-2.3178	7.38845e-27	3.02757e-25	down
g58144.t1	NA	NA	NA	NA		2.72341	15.9131	0.171143	-2.54673	7.70517e-27	3.15219e-25	down
g59590.t1	NA	NA	NA	NA	PREDICTED: receptor like protein 30-like isoform X2 [Ipomoea nil]	2.7702	13.3158	0.208038	-2.26508	8.27017e-27	3.37782e-25	down
g63942.t1	GO:0005432(calcium:sodium antiporter activity);GO:0005509(calcium ion binding);GO:0055074(calcium ion homeostasis)	NA	NA	NA	PREDICTED: uncharacterized protein LOC109163646 [Ipomoea nil]	74.7281	324.475	0.230305	-2.11838	8.5462e-27	3.48487e-25	down
g61173.t1	NA	NA	NA	NA	PREDICTED: uncharacterized protein LOC109190436 [Ipomoea nil]	2.21624	16.3163	0.135829	-2.88013	9.07233e-27	3.6934e-25	down
g28064.t1	GO:0003677(DNA binding);GO:0003700(DNA binding transcription factor activity);GO:0005634(nucleus);GO:0006351(transcription, DNA-templated);GO:0006355(regulation of transcription, DNA-templated);GO:0009873(ethylene-activated signaling pathway);GO:0045893(positive regulation of transcription, DNA-templated);GO:0048510(regulation of timing of transition from vegetative to reproductive phase)	03040(Spliceosome)	K12900	NA	PREDICTED: ethylene-responsive transcription factor ERF110-like [Ipomoea nil]	44.5395	194.103	0.229463	-2.12367	9.56421e-27	3.88732e-25	down
g49069.t1	GO:0004568(chitinase activity);GO:0005576(extracellular region);GO:0006032(chitin catabolic process);GO:0008061(chitin binding)	NA	NA	NA	chitinase 2-like [Olea europaea var. sylvestris]	10.047	46.0971	0.217953	-2.19791	9.92614e-27	4.02789e-25	down
g20427.t1	GO:0004601(peroxidase activity);GO:0005515(protein binding);GO:0005576(extracellular region);GO:0005618(cell wall);GO:0005794(Golgi apparatus);GO:0005829(cytosol);GO:0006979(response to oxidative stress);GO:0009809(lignin biosynthetic process);GO:0010089(xylem development);GO:0020037(heme binding);GO:0042744(hydrogen peroxide catabolic process);GO:0046872(metal ion binding);GO:0048046(apoplast);G…	00940(Phenylpropanoid biosynthesis)	K00430	EC:1.11.1.7	anionic peroxidase swpb3 [Ipomoea batatas]	5.94985	27.8308	0.213786	-2.22576	1.03098e-26	4.17682e-25	down
g46466.t1	GO:0008422(beta-glucosidase activity);GO:1901657(glycosyl compound metabolic process)	00500(Starch and sucrose metabolism);00460(Cyanoamino acid metabolism);00940(Phenylpropanoid biosynthesis)	K05350	EC:3.2.1.21	PREDICTED: beta-glucosidase 46-like isoform X1 [Ipomoea nil]	19.4212	85.0536	0.22834	-2.13074	1.04979e-26	4.24613e-25	down
g63891.t1	GO:0005773(vacuole);GO:0005887(integral component of plasma membrane);GO:0009506(plasmodesma);GO:0009992(cellular water homeostasis);GO:0015250(water channel activity);GO:0015254(glycerol channel activity);GO:0034220(ion transmembrane transport)	NA	NA	NA	PREDICTED: aquaporin PIP2-4-like [Ipomoea nil]	174.85	31.0563	5.63008	2.49316	1.09327e-26	4.41487e-25	up
g13520.t1	GO:0000981(RNA polymerase II transcription factor activity, sequence-specific DNA binding);GO:0001135(transcription factor activity, RNA polymerase II transcription factor recruiting);GO:0003677(DNA binding);GO:0003700(DNA binding transcription factor activity);GO:0005634(nucleus);GO:0006351(transcription, DNA-templated);GO:0006355(regulation of transcription, DNA-templated);GO:0006357(regulation…	NA	NA	NA	PREDICTED: transcription factor MYB108-like [Ipomoea nil]	27.4577	120.027	0.228762	-2.12808	1.09508e-26	4.41506e-25	down
g25681.t1	GO:0006487(protein N-linked glycosylation);GO:0036071(N-glycan fucosylation)	NA	NA	NA	PREDICTED: uncharacterized protein LOC109186560 [Ipomoea nil]	15.3532	2.54443	6.03404	2.59312	1.11179e-26	4.47523e-25	up
g4401.t1	GO:0003700(DNA binding transcription factor activity);GO:0005634(nucleus);GO:0006355(regulation of transcription, DNA-templated);GO:0043565(sequence-specific DNA binding)	04075(Plant hormone signal transduction)	K14494	NA	PREDICTED: scarecrow-like protein 3 [Ipomoea nil]	16.1139	2.45995	6.5505	2.7116	1.22809e-26	4.93543e-25	up
g12045.t1	NA	NA	NA	NA	PREDICTED: uncharacterized protein LOC109160757 [Ipomoea nil]	19.261	2.89952	6.64284	2.7318	1.23104e-26	4.93936e-25	up
g55174.t1	GO:0004252(serine-type endopeptidase activity);GO:0005618(cell wall)	NA	NA	NA	PREDICTED: subtilisin-like protease SBT1.4 isoform X1 [Ipomoea nil]	34.3043	5.88171	5.83237	2.54408	1.26686e-26	5.07494e-25	up
g1106.t1	GO:0004497(monooxygenase activity);GO:0044550(secondary metabolite biosynthetic process)	00906(Carotenoid biosynthesis)	K09838	EC:1.14.15.21	PREDICTED: zeaxanthin epoxidase, chloroplastic [Ipomoea nil]	36.4407	6.38516	5.70709	2.51276	1.27929e-26	5.11656e-25	up
g50326.t1	GO:0005829(cytosol);GO:0005886(plasma membrane);GO:0006520(cellular amino acid metabolic process);GO:0006580(ethanolamine metabolic process);GO:0009793(embryo development ending in seed dormancy);GO:0016831(carboxy-lyase activity);GO:0019752(carboxylic acid metabolic process);GO:0030170(pyridoxal phosphate binding)	00360(Phenylalanine metabolism)	K22427	EC:4.1.1.53	PREDICTED: histidine decarboxylase-like [Ipomoea nil]	50.9261	220.171	0.231303	-2.11214	1.28838e-26	5.1447e-25	down
g30932.t1	GO:0003924(GTPase activity);GO:0005525(GTP binding);GO:0090404(pollen tube tip)	NA	NA	NA	PREDICTED: septum-promoting GTP-binding protein 1-like [Ipomoea nil]	3.66107	17.647	0.207461	-2.26909	1.3765e-26	5.48779e-25	down
g59160.t1	GO:0003674(molecular_function);GO:0005634(nucleus);GO:0008150(biological_process)	NA	NA	NA	PREDICTED: uncharacterized protein LOC109158628 [Ipomoea nil]	13.9565	62.7317	0.22248	-2.16825	1.40654e-26	5.59865e-25	down
g26525.t1	GO:0001046(core promoter sequence-specific DNA binding);GO:0001228(transcriptional activator activity, RNA polymerase II transcription regulatory region sequence-specific DNA binding);GO:0005634(nucleus);GO:0006366(transcription by RNA polymerase II)	04075(Plant hormone signal transduction)	K16189	NA	PREDICTED: transcription factor bHLH66-like isoform X2 [Ipomoea nil]	3.07722	14.9838	0.205369	-2.28371	1.43056e-26	5.68522e-25	down
g64147.t1	GO:0005886(plasma membrane);GO:0008150(biological_process);GO:0015095(magnesium ion transmembrane transporter activity);GO:0016021(integral component of membrane)	NA	NA	NA	PREDICTED: probable magnesium transporter NIPA8 [Ipomoea nil]	2.55046	12.5124	0.203834	-2.29453	1.4339e-26	5.68946e-25	down
g43451.t1	GO:0006744(ubiquinone biosynthetic process);GO:0008299(isoprenoid biosynthetic process);GO:0009507(chloroplast);GO:0009536(plastid);GO:0009570(chloroplast stroma);GO:0010236(plastoquinone biosynthetic process);GO:0015979(photosynthesis);GO:0046872(metal ion binding);GO:0050347(trans-octaprenyltranstransferase activity);GO:0052924(all-trans-nonaprenyl-diphosphate synthase (geranylgeranyl-diphospha…	00900(Terpenoid backbone biosynthesis)	K05356	EC:2.5.1.84;EC:2.5.1.85	PREDICTED: probable solanesyl-diphosphate synthase 3, chloroplastic isoform X2 [Ipomoea nil]	47.0514	8.25071	5.70272	2.51165	1.55173e-26	6.14725e-25	up
g12803.t1	GO:0047461((+)-delta-cadinene synthase activity);GO:1901928(cadinene biosynthetic process)	00909(Sesquiterpenoid and triterpenoid biosynthesis)	K15803	EC:4.2.3.75	PREDICTED: (-)-germacrene D synthase-like [Ipomoea nil]	1.64348	8.29202	0.1982	-2.33497	1.58799e-26	6.28095e-25	down
g48008.t1	GO:0003674(molecular_function);GO:0005739(mitochondrion);GO:0008150(biological_process)	NA	NA	NA	PREDICTED: uncharacterized protein LOC109162264 [Ipomoea nil]	2.21521	12.1066	0.182975	-2.45028	1.68116e-26	6.639e-25	down
g4314.t1	GO:0016165(linoleate 13S-lipoxygenase activity)	00591(Linoleic acid metabolism);00592(alpha-Linolenic acid metabolism)	K00454	EC:1.13.11.12	PREDICTED: linoleate 13S-lipoxygenase 2-1, chloroplastic [Ipomoea nil]	3.69025	16.9299	0.217972	-2.19778	1.69702e-26	6.69107e-25	down
g35843.t1	GO:0003674(molecular_function);GO:0005634(nucleus);GO:0009793(embryo development ending in seed dormancy)	NA	NA	NA	PREDICTED: F-box protein VBF-like [Ipomoea nil]	2.75941	14.2893	0.193111	-2.3725	1.93958e-26	7.63542e-25	down
g4532.t1	GO:0000175(3'-5'-exoribonuclease activity);GO:0000288(nuclear-transcribed mRNA catabolic process, deadenylation-dependent decay);GO:0030014(CCR4-NOT complex)	03018(RNA degradation)	K12581	NA	CCR4-associated factor [Ipomoea batatas]	32.7305	141.703	0.230979	-2.11417	2.18666e-26	8.59456e-25	down
g9847.t1	GO:0005342(organic acid transmembrane transporter activity);GO:0005887(integral component of plasma membrane)	NA	NA	NA	PREDICTED: probable sodium/metabolite cotransporter BASS3, chloroplastic [Ipomoea nil]	7.79173	1.04124	7.48311	2.90364	2.32003e-26	9.10449e-25	up
g5935.t1	GO:0010334(sesquiterpene synthase activity);GO:0016838(carbon-oxygen lyase activity, acting on phosphates);GO:0045339(farnesyl diphosphate catabolic process);GO:0051762(sesquiterpene biosynthetic process)	00909(Sesquiterpenoid and triterpenoid biosynthesis)	K14182	EC:4.2.3.21	PREDICTED: vetispiradiene synthase 3-like [Ipomoea nil]	3.1019	14.6814	0.211282	-2.24276	2.41834e-26	9.47543e-25	down
g53956.t1	GO:0000139(Golgi membrane);GO:0000271(polysaccharide biosynthetic process);GO:0000977(RNA polymerase II regulatory region sequence-specific DNA binding);GO:0005783(endoplasmic reticulum);GO:0005794(Golgi apparatus);GO:0005886(plasma membrane);GO:0009832(plant-type cell wall biogenesis);GO:0009833(plant-type primary cell wall biogenesis);GO:0016021(integral component of membrane);GO:0016757(transf…	NA	NA	NA	PREDICTED: cellulose synthase-like protein E6 [Ipomoea nil]	19.3344	3.24634	5.95574	2.57428	2.68672e-26	1.05105e-24	up
g58341.t1	GO:0004353(glutamate dehydrogenase [NAD(P)+] activity);GO:0005507(copper ion binding);GO:0005524(ATP binding);GO:0005739(mitochondrion);GO:0006520(cellular amino acid metabolic process);GO:0006807(nitrogen compound metabolic process);GO:0008270(zinc ion binding);GO:0009646(response to absence of light);GO:0009651(response to salt stress);GO:0016491(oxidoreductase activity);GO:0046686(response to …	00910(Nitrogen metabolism);00250(Alanine, aspartate and glutamate metabolism);00220(Arginine biosynthesis);00471(D-Glutamine and D-glutamate metabolism)	K00261	EC:1.4.1.3	PREDICTED: glutamate dehydrogenase B [Ipomoea nil]	11.604	50.5553	0.22953	-2.12325	3.0153e-26	1.17775e-24	down
g28078.t1	GO:0003677(DNA binding);GO:0003700(DNA binding transcription factor activity);GO:0005634(nucleus);GO:0006351(transcription, DNA-templated);GO:0006355(regulation of transcription, DNA-templated);GO:0009873(ethylene-activated signaling pathway);GO:0045893(positive regulation of transcription, DNA-templated);GO:0048510(regulation of timing of transition from vegetative to reproductive phase)	03040(Spliceosome)	K12900	NA	PREDICTED: ethylene-responsive transcription factor ERF110-like [Ipomoea nil]	41.4756	177.962	0.233059	-2.10123	3.09175e-26	1.20574e-24	down
g9721.t1	GO:0030096(plasma membrane-derived thylakoid photosystem II)	00195(Photosynthesis)	K08903	NA	PREDICTED: photosystem II reaction center PSB28 protein, chloroplastic [Ipomoea nil]	7.61918	0.824548	9.24043	3.20796	3.1749e-26	1.23624e-24	up
g38053.t1	NA	NA	NA	NA	PREDICTED: guanine nucleotide-binding protein subunit gamma 2-like [Ipomoea nil]	4.33625	21.3039	0.203543	-2.2966	4.02172e-26	1.56354e-24	down
g9247.t1	NA	NA	NA	NA	PREDICTED: BON1-associated protein 2-like [Ipomoea nil]	3.13108	16.8755	0.18554	-2.4302	4.08553e-26	1.58588e-24	down
g8969.t1	GO:0003674(molecular_function);GO:0005768(endosome);GO:0005794(Golgi apparatus);GO:0005802(trans-Golgi network);GO:0008150(biological_process);GO:0009507(chloroplast);GO:0016021(integral component of membrane)	NA	NA	NA	PREDICTED: uncharacterized protein LOC109186345 [Ipomoea nil]	8.92895	39.5898	0.225537	-2.14857	4.37639e-26	1.69615e-24	down
g46437.t1	GO:0004674(protein serine/threonine kinase activity);GO:0005886(plasma membrane);GO:0006468(protein phosphorylation);GO:0006952(defense response);GO:0009506(plasmodesma)	NA	NA	NA	PREDICTED: putative receptor-like protein kinase At4g00960 [Ipomoea nil]	4.59596	0.556039	8.26554	3.04711	4.84121e-26	1.87341e-24	up
g29522.t1	GO:0004675(transmembrane receptor protein serine/threonine kinase activity);GO:0005524(ATP binding);GO:0005634(nucleus);GO:0005886(plasma membrane);GO:0006468(protein phosphorylation);GO:0006952(defense response);GO:0007166(cell surface receptor signaling pathway);GO:0009507(chloroplast);GO:0016301(kinase activity)	NA	NA	NA	PREDICTED: probable serine/threonine-protein kinase Cx32, chloroplastic isoform X1 [Ipomoea nil]	9.39131	40.5817	0.231418	-2.11143	5.47884e-26	2.11688e-24	down
g29477.t1	GO:0004568(chitinase activity);GO:0006040(amino sugar metabolic process);GO:0008061(chitin binding);GO:0008843(endochitinase activity);GO:0016231(beta-N-acetylglucosaminidase activity);GO:0050832(defense response to fungus)	00520(Amino sugar and nucleotide sugar metabolism);04016(MAPK signaling pathway - plant)	K20547	EC:3.2.1.14	PREDICTED: chitinase 3-like [Ipomoea nil]	0.597765	3.86648	0.154602	-2.69337	5.96782e-26	2.30225e-24	down
g34957.t1	GO:0005737(cytoplasm);GO:0008270(zinc ion binding);GO:0009735(response to cytokinin);GO:0009809(lignin biosynthetic process);GO:0045551(cinnamyl-alcohol dehydrogenase activity);GO:0048046(apoplast);GO:0052747(sinapyl alcohol dehydrogenase activity);GO:0055114(oxidation-reduction process)	00940(Phenylpropanoid biosynthesis)	K00083	EC:1.1.1.195	PREDICTED: probable cinnamyl alcohol dehydrogenase 6 [Ipomoea nil]	1.12817	6.6911	0.168608	-2.56825	6.24683e-26	2.40618e-24	down
g24294.t1	GO:0004675(transmembrane receptor protein serine/threonine kinase activity);GO:0005524(ATP binding);GO:0005886(plasma membrane);GO:0006468(protein phosphorylation);GO:0006952(defense response);GO:0007166(cell surface receptor signaling pathway);GO:0009507(chloroplast);GO:0016301(kinase activity)	NA	NA	NA	PREDICTED: probable serine/threonine-protein kinase NAK isoform X1 [Ipomoea nil]	10.0132	43.1078	0.232283	-2.10604	6.48369e-26	2.49358e-24	down
g54660.t1	GO:0004553(hydrolase activity, hydrolyzing O-glycosyl compounds);GO:0005576(extracellular region);GO:0005618(cell wall);GO:0005737(cytoplasm);GO:0005794(Golgi apparatus);GO:0005886(plasma membrane);GO:0007568(aging);GO:0009505(plant-type cell wall);GO:0009739(response to gibberellin);GO:0009740(gibberellic acid mediated signaling pathway);GO:0009741(response to brassinosteroid);GO:0009828(plant-t…	NA	NA	NA	PREDICTED: xyloglucan endotransglucosylase/hydrolase protein 22-like [Ipomoea nil]	1.59325	8.76034	0.181871	-2.45901	6.67896e-26	2.56474e-24	down
g61078.t1	GO:0003951(NAD+ kinase activity);GO:0004143(diacylglycerol kinase activity);GO:0005524(ATP binding);GO:0006952(defense response);GO:0007205(protein kinase C-activating G-protein coupled receptor signaling pathway);GO:0016310(phosphorylation)	00561(Glycerolipid metabolism);00564(Glycerophospholipid metabolism);04070(Phosphatidylinositol signaling system)	K00901	EC:2.7.1.107	PREDICTED: diacylglycerol kinase 5-like isoform X1 [Ipomoea nil]	3.8252	17.3265	0.220772	-2.17937	6.91099e-26	2.64978e-24	down
g50327.t1	NA	NA	NA	NA	PREDICTED: tyramine N-feruloyltransferase 4/11-like [Ipomoea nil]	180.506	758.678	0.237922	-2.07144	7.00743e-26	2.68264e-24	down
g24506.t1	GO:0004864(protein phosphatase inhibitor activity);GO:0005634(nucleus);GO:0005737(cytoplasm);GO:0009738(abscisic acid-activated signaling pathway);GO:0010427(abscisic acid binding);GO:0080163(regulation of protein serine/threonine phosphatase activity)	04016(MAPK signaling pathway - plant);04075(Plant hormone signal transduction)	K14496	NA	PREDICTED: abscisic acid receptor PYL4-like [Ipomoea nil]	6.04971	27.7746	0.217815	-2.19883	7.49499e-26	2.86492e-24	down
g17268.t1	GO:0005509(calcium ion binding)	04626(Plant-pathogen interaction)	K13448	NA	PREDICTED: LOW QUALITY PROTEIN: probable calcium-binding protein CML41 [Ipomoea nil]	24.3134	3.71795	6.53946	2.70917	8.20004e-26	3.12964e-24	up
g46536.t1	GO:0005227(calcium activated cation channel activity);GO:0005886(plasma membrane);GO:0006812(cation transport);GO:0016021(integral component of membrane)	NA	NA	NA	PREDICTED: calcium permeable stress-gated cation channel 1-like [Ipomoea nil]	48.3751	202.523	0.238863	-2.06575	9.4852e-26	3.61463e-24	down
g59101.t1	GO:0005576(extracellular region);GO:0016042(lipid catabolic process);GO:0016788(hydrolase activity, acting on ester bonds);GO:0052689(carboxylic ester hydrolase activity)	00901(Indole alkaloid biosynthesis)	K21026	EC:3.1.1.80	PREDICTED: GDSL esterase/lipase At1g28590-like [Ipomoea nil]	6.79566	32.5601	0.208711	-2.26042	9.75842e-26	3.71309e-24	down
g5443.t1	GO:0005737(cytoplasm);GO:0009055(electron transfer activity);GO:0015035(protein disulfide oxidoreductase activity);GO:0045454(cell redox homeostasis)	NA	NA	NA	PREDICTED: glutaredoxin-C11-like [Ipomoea nil]	3.46349	18.6639	0.185571	-2.42995	1.09627e-25	4.165e-24	down
g31490.t1	GO:0005789(endoplasmic reticulum membrane);GO:0006636(unsaturated fatty acid biosynthetic process);GO:0009507(chloroplast);GO:0009579(thylakoid);GO:0009979(16:0 monogalactosyldiacylglycerol desaturase activity);GO:0010205(photoinhibition);GO:0016021(integral component of membrane);GO:0016491(oxidoreductase activity);GO:0016717(oxidoreductase activity, acting on paired donors, with oxidation of a …	NA	NA	NA	PREDICTED: palmitoyl-monogalactosyldiacylglycerol delta-7 desaturase, chloroplastic-like [Ipomoea nil]	3.37851	15.9405	0.211945	-2.23824	1.1504e-25	4.36404e-24	down
g61016.t1	GO:0004672(protein kinase activity);GO:0005524(ATP binding);GO:0005886(plasma membrane);GO:0006468(protein phosphorylation);GO:0016021(integral component of membrane)	NA	NA	NA	PREDICTED: probable LRR receptor-like serine/threonine-protein kinase At1g05700 isoform X1 [Ipomoea nil]	1.24085	6.04741	0.205187	-2.28499	1.28095e-25	4.85193e-24	down
g13640.t1	GO:0003714(transcription corepressor activity);GO:0005634(nucleus);GO:0009611(response to wounding);GO:0031347(regulation of defense response);GO:1903507(negative regulation of nucleic acid-templated transcription);GO:2000022(regulation of jasmonic acid mediated signaling pathway)	04075(Plant hormone signal transduction)	K13464	NA	PREDICTED: protein TIFY 9-like isoform X2 [Ipomoea nil]	35.9106	151.377	0.237226	-2.07566	1.38907e-25	5.25351e-24	down
g5263.t1	GO:0003674(molecular_function);GO:0005576(extracellular region);GO:0009506(plasmodesma);GO:0010497(plasmodesmata-mediated intercellular transport);GO:0016021(integral component of membrane);GO:0046739(transport of virus in multicellular host)	NA	NA	NA	PREDICTED: cysteine-rich repeat secretory protein 3 [Ipomoea nil]	7.70571	33.7811	0.228107	-2.13222	1.39887e-25	5.28257e-24	down
g38177.t1	GO:0006952(defense response)	03013(RNA transport)	K03239	NA	PREDICTED: protein LURP-one-related 11-like [Ipomoea nil]	7.52473	34.0521	0.220977	-2.17803	1.40743e-25	5.30692e-24	down
g25912.t1	GO:0051213(dioxygenase activity)	00270(Cysteine and methionine metabolism)	K05933	EC:1.14.17.4	PREDICTED: 1-aminocyclopropane-1-carboxylate oxidase 1 [Ipomoea nil]	3.8269	18.0583	0.21192	-2.23841	1.41453e-25	5.32565e-24	down
g46297.t1	GO:0004842(ubiquitin-protein transferase activity);GO:0005515(protein binding);GO:0005789(endoplasmic reticulum membrane);GO:0006970(response to osmotic stress);GO:0009409(response to cold);GO:0009414(response to water deprivation);GO:0009611(response to wounding);GO:0009723(response to ethylene);GO:0016567(protein ubiquitination);GO:0043161(proteasome-mediated ubiquitin-dependent protein catabol…	04141(Protein processing in endoplasmic reticulum)	K10666	EC:2.3.2.27	PREDICTED: E3 ubiquitin-protein ligase RMA1H1-like [Ipomoea nil]	28.5304	119.871	0.238009	-2.07091	1.47665e-25	5.5512e-24	down
g51147.t1	GO:0003674(molecular_function);GO:0005634(nucleus);GO:0005886(plasma membrane);GO:0008150(biological_process)	NA	NA	NA	PREDICTED: uncharacterized protein At1g76070-like [Ipomoea nil]	1.28399	7.28089	0.176351	-2.50348	1.64257e-25	6.16568e-24	down
g54639.t1	GO:0003677(DNA binding);GO:0003700(DNA binding transcription factor activity);GO:0005634(nucleus);GO:0006351(transcription, DNA-templated);GO:0006355(regulation of transcription, DNA-templated);GO:0009408(response to heat);GO:0009733(response to auxin);GO:0009958(positive gravitropism);GO:0043565(sequence-specific DNA binding);GO:0048364(root development);GO:0048527(lateral root development);GO:0…	NA	NA	NA	PREDICTED: heat stress transcription factor A-4c-like [Ipomoea nil]	5.31465	23.9558	0.221852	-2.17233	1.69814e-25	6.36472e-24	down
g32564.t1	GO:0003727(single-stranded RNA binding);GO:0005634(nucleus);GO:0005774(vacuolar membrane);GO:0006396(RNA processing);GO:0006397(mRNA processing);GO:0006417(regulation of translation);GO:0009507(chloroplast);GO:0009570(chloroplast stroma);GO:0009657(plastid organization);GO:0009941(chloroplast envelope);GO:0010114(response to red light);GO:0031969(chloroplast membrane);GO:0043621(protein self-asso…	NA	NA	NA	PREDICTED: protein high chlorophyll fluorescent 107 [Ipomoea nil]	14.0681	2.34435	6.00083	2.58516	1.79285e-25	6.70964e-24	up
g614.t1	GO:0005515(protein binding);GO:0005524(ATP binding);GO:0005634(nucleus);GO:0006952(defense response);GO:0043531(ADP binding)	04626(Plant-pathogen interaction)	K13457	NA	PREDICTED: uncharacterized protein LOC109181375 isoform X1 [Ipomoea nil]	0.622611	3.27712	0.189987	-2.39602	2.01044e-25	7.51275e-24	down
g3789.t1	GO:0003674(molecular_function);GO:0005634(nucleus);GO:0008150(biological_process)	NA	NA	NA	PREDICTED: uncharacterized protein LOC109153431 [Ipomoea nil]	6.17849	27.0467	0.228438	-2.13013	2.20354e-25	8.22207e-24	down
g5941.t1	GO:0016020(membrane);GO:0016709(oxidoreductase activity, acting on paired donors, with incorporation or reduction of molecular oxygen, NAD(P)H as one donor, and incorporation of one atom of oxygen);GO:0044550(secondary metabolite biosynthetic process)	00909(Sesquiterpenoid and triterpenoid biosynthesis)	K15472	EC:1.14.13.121	PREDICTED: premnaspirodiene oxygenase-like [Ipomoea nil]	0.607208	3.42432	0.177322	-2.49555	2.44869e-25	9.12321e-24	down
g21293.t1	GO:0003729(mRNA binding);GO:0004165(dodecenoyl-CoA delta-isomerase activity);GO:0004300(enoyl-CoA hydratase activity);GO:0005777(peroxisome);GO:0006635(fatty acid beta-oxidation);GO:0008017(microtubule binding);GO:0008692(3-hydroxybutyryl-CoA epimerase activity);GO:0018812(3-hydroxyacyl-CoA dehydratase activity)	00071(Fatty acid degradation);00592(alpha-Linolenic acid metabolism)	K10527	EC:4.2.1.17;EC:1.1.1.35	PREDICTED: peroxisomal fatty acid beta-oxidation multifunctional protein-like [Ipomoea nil]	0.990683	5.09307	0.194516	-2.36204	2.53994e-25	9.44911e-24	down
g29342.t1	GO:0005634(nucleus);GO:0005737(cytoplasm);GO:0006012(galactose metabolic process);GO:0006979(response to oxidative stress);GO:0009409(response to cold);GO:0009414(response to water deprivation);GO:0009651(response to salt stress);GO:0009737(response to abscisic acid);GO:0016051(carbohydrate biosynthetic process);GO:0016757(transferase activity, transferring glycosyl groups);GO:0016758(transferase…	00052(Galactose metabolism)	K18819	EC:2.4.1.123	PREDICTED: galactinol synthase 2-like [Ipomoea nil]	48.9283	202.271	0.241895	-2.04755	2.79481e-25	1.03818e-23	down
g60387.t1	GO:0003700(DNA binding transcription factor activity);GO:0005516(calmodulin binding);GO:0005634(nucleus);GO:0006351(transcription, DNA-templated);GO:0006355(regulation of transcription, DNA-templated);GO:0043565(sequence-specific DNA binding)	04016(MAPK signaling pathway - plant);04626(Plant-pathogen interaction)	K13425	NA	PREDICTED: probable WRKY transcription factor 7 [Ipomoea nil]	18.1784	75.8974	0.239512	-2.06183	2.85357e-25	1.05844e-23	down
g16935.t1	GO:0004568(chitinase activity);GO:0006040(amino sugar metabolic process);GO:0008061(chitin binding);GO:0008843(endochitinase activity);GO:0016231(beta-N-acetylglucosaminidase activity);GO:0050832(defense response to fungus)	00520(Amino sugar and nucleotide sugar metabolism);04016(MAPK signaling pathway - plant)	K20547	EC:3.2.1.14	PREDICTED: basic endochitinase-like [Ipomoea nil]	2.0425	10.8556	0.188152	-2.41003	2.85817e-25	1.05858e-23	down
g29398.t1	GO:0009416(response to light stimulus);GO:0009813(flavonoid biosynthetic process);GO:0045486(naringenin 3-dioxygenase activity)	00941(Flavonoid biosynthesis)	K00475	EC:1.14.11.9	flavanone 3-hydroxyrase [Ipomoea batatas]	149.458	27.9179	5.3535	2.42048	3.06188e-25	1.13235e-23	up
g26031.t1	GO:0005515(protein binding);GO:0005634(nucleus);GO:0005677(chromatin silencing complex);GO:0006351(transcription, DNA-templated);GO:0006355(regulation of transcription, DNA-templated);GO:0009409(response to cold);GO:0009908(flower development);GO:0009909(regulation of flower development);GO:0010048(vernalization response);GO:0016571(histone methylation);GO:0016607(nuclear speck);GO:0031062(positi…	NA	NA	NA	PREDICTED: VIN3-like protein 1 [Ipomoea nil]	10.323	43.0017	0.24006	-2.05853	3.19021e-25	1.17807e-23	down
g64061.t1	GO:0003674(molecular_function);GO:0005634(nucleus);GO:0005886(plasma membrane)	NA	NA	NA	PREDICTED: uncharacterized protein At3g27210-like isoform X1 [Ipomoea nil]	109.028	20.3754	5.35095	2.4198	3.32584e-25	1.22635e-23	up
g25316.t1	GO:0003677(DNA binding);GO:0003700(DNA binding transcription factor activity);GO:0005634(nucleus);GO:0006351(transcription, DNA-templated);GO:0006355(regulation of transcription, DNA-templated);GO:0009738(abscisic acid-activated signaling pathway);GO:0019760(glucosinolate metabolic process);GO:0043565(sequence-specific DNA binding)	NA	NA	NA	DRE-binding transcription factor swDREB1 [Ipomoea batatas]	3.13333	15.0769	0.207824	-2.26657	3.64171e-25	1.34084e-23	down
g55177.t1	GO:0004252(serine-type endopeptidase activity);GO:0005618(cell wall)	NA	NA	NA	PREDICTED: subtilisin-like protease SBT1.4 [Ipomoea nil]	27.7497	4.99171	5.55915	2.47486	3.72143e-25	1.36819e-23	up
g42819.t1	GO:0000170(sphingosine hydroxylase activity);GO:0003824(catalytic activity);GO:0005506(iron ion binding);GO:0005783(endoplasmic reticulum);GO:0005789(endoplasmic reticulum membrane);GO:0005794(Golgi apparatus);GO:0009640(photomorphogenesis);GO:0016021(integral component of membrane);GO:0042284(sphingolipid delta-4 desaturase activity);GO:0046520(sphingoid biosynthetic process);GO:0055114(oxidatio…	00600(Sphingolipid metabolism)	K04713	EC:1.14.18.5	PREDICTED: sphinganine C4-monooxygenase 1-like [Ipomoea nil]	24.1112	100.038	0.241021	-2.05277	3.73565e-25	1.3714e-23	down
g35215.t1	GO:0006952(defense response)	NA	NA	NA	PREDICTED: protein LURP-one-related 12-like [Ipomoea nil]	0.719492	4.45903	0.161356	-2.63168	4.20937e-25	1.54304e-23	down
g6980.t1	GO:0005351(carbohydrate:proton symporter activity);GO:0005355(glucose transmembrane transporter activity);GO:0005887(integral component of plasma membrane);GO:0046323(glucose import)	NA	NA	NA	PREDICTED: sugar transport protein 13 isoform X1 [Ipomoea nil]	11.7058	48.3559	0.242076	-2.04647	4.40839e-25	1.61364e-23	down
g16870.t1	GO:0004364(glutathione transferase activity);GO:0005737(cytoplasm);GO:0006749(glutathione metabolic process);GO:0009407(toxin catabolic process)	00480(Glutathione metabolism)	K00799	EC:2.5.1.18	PREDICTED: glutathione S-transferase U25-like [Ipomoea nil]	7.01722	30.8774	0.22726	-2.13758	4.54682e-25	1.66188e-23	down
g35162.t1	GO:0003723(RNA binding);GO:0004519(endonuclease activity);GO:0005739(mitochondrion);GO:0009507(chloroplast);GO:0080156(mitochondrial mRNA modification)	00500(Starch and sucrose metabolism)	K01176	EC:3.2.1.1	PREDICTED: pentatricopeptide repeat-containing protein At1g74600, chloroplastic isoform X1 [Ipomoea nil]	2.39285	0.29195	8.19609	3.03494	4.55478e-25	1.66236e-23	up
g17405.t1	GO:0003677(DNA binding);GO:0003700(DNA binding transcription factor activity);GO:0005634(nucleus);GO:0006351(transcription, DNA-templated);GO:0006355(regulation of transcription, DNA-templated);GO:0007275(multicellular organism development)	03013(RNA transport);03015(mRNA surveillance pathway);03018(RNA degradation)	K13126	NA	PREDICTED: NAC domain-containing protein 92-like isoform X1 [Ipomoea nil]	6.8335	28.5815	0.239089	-2.06438	4.66839e-25	1.70135e-23	down
g54850.t1	GO:0003674(molecular_function);GO:0005634(nucleus);GO:0008150(biological_process)	NA	NA	NA	PREDICTED: uncharacterized protein LOC109188467 [Ipomoea nil]	8.79805	38.9362	0.225961	-2.14586	4.74514e-25	1.72569e-23	down
g3617.t1	GO:0003700(DNA binding transcription factor activity);GO:0005634(nucleus);GO:0010200(response to chitin);GO:0043565(sequence-specific DNA binding);GO:0044212(transcription regulatory region DNA binding)	NA	NA	NA	PREDICTED: zinc finger protein ZAT12-like [Ipomoea nil]	1.11888	7.69387	0.145425	-2.78166	4.74898e-25	1.72569e-23	down
g38011.t1	GO:0008150(biological_process);GO:0016021(integral component of membrane);GO:0016740(transferase activity)	NA	NA	NA	PREDICTED: glycosyltransferase family 92 protein Os08g0121900 [Ipomoea nil]	2.21644	10.213	0.217021	-2.20409	5.17059e-25	1.87617e-23	down
g35281.t1	GO:0005737(cytoplasm)	NA	NA	NA	PREDICTED: mitogen-activated protein kinase kinase kinase 3-like [Ipomoea nil]	2.0554	9.80648	0.209596	-2.25432	5.30931e-25	1.92372e-23	down
g37664.t1	GO:0004674(protein serine/threonine kinase activity);GO:0005524(ATP binding);GO:0005886(plasma membrane);GO:0006468(protein phosphorylation);GO:0007169(transmembrane receptor protein tyrosine kinase signaling pathway);GO:0009507(chloroplast);GO:0016021(integral component of membrane);GO:0016301(kinase activity)	04016(MAPK signaling pathway - plant);04626(Plant-pathogen interaction)	K13420	EC:2.7.11.1	PREDICTED: receptor kinase-like protein Xa21 [Ipomoea nil]	1.94808	0.220043	8.85317	3.14619	5.47408e-25	1.98056e-23	up
g9643.t1	GO:0003677(DNA binding);GO:0005634(nucleus);GO:0006355(regulation of transcription, DNA-templated);GO:0009299(mRNA transcription);GO:0009416(response to light stimulus);GO:0010199(organ boundary specification between lateral organs and the meristem);GO:0010492(maintenance of shoot apical meristem identity);GO:0048441(petal development);GO:0048834(specification of petal number);GO:0090698(post-emb…	04016(MAPK signaling pathway - plant);04075(Plant hormone signal transduction);04626(Plant-pathogen interaction)	K13413	EC:2.7.12.2	PREDICTED: protein LIGHT-DEPENDENT SHORT HYPOCOTYLS 3-like [Ipomoea nil]	9.885	1.35246	7.30892	2.86966	5.5985e-25	2.02265e-23	up
g50150.t1	GO:0003674(molecular_function);GO:0005634(nucleus);GO:0005886(plasma membrane);GO:0008150(biological_process)	NA	NA	NA	PREDICTED: uncharacterized protein At1g76070-like [Ipomoea nil]	1.4746	7.94153	0.185682	-2.42909	5.76682e-25	2.08046e-23	down
g45962.t1	GO:0004672(protein kinase activity);GO:0004712(protein serine/threonine/tyrosine kinase activity);GO:0005524(ATP binding);GO:0005634(nucleus);GO:0005737(cytoplasm);GO:0005829(cytosol);GO:0005886(plasma membrane);GO:0006468(protein phosphorylation);GO:0007229(integrin-mediated signaling pathway);GO:0016301(kinase activity)	NA	NA	NA	PREDICTED: serine/threonine-protein kinase STY8-like [Ipomoea nil]	16.764	69.0074	0.242931	-2.04138	6.35363e-25	2.28886e-23	down
g54822.t1	GO:0005576(extracellular region);GO:0006073(cellular glucan metabolic process);GO:0008422(beta-glucosidase activity);GO:0009251(glucan catabolic process);GO:0009986(cell surface)	00500(Starch and sucrose metabolism)	K01210	EC:3.2.1.58	PREDICTED: glucan 1,3-beta-glucosidase A-like [Ipomoea nil]	16.7884	69.0704	0.243063	-2.0406	6.62843e-25	2.38442e-23	down
g55966.t1	GO:0006952(defense response);GO:0007165(signal transduction);GO:0016020(membrane);GO:0016021(integral component of membrane)	04626(Plant-pathogen interaction)	K13465	EC:3.2.1.8	PREDICTED: probable LRR receptor-like serine/threonine-protein kinase At4g36180 [Ipomoea nil]	26.6019	4.91711	5.41006	2.43565	6.80315e-25	2.44377e-23	up
g50487.t1	GO:0000166(nucleotide binding);GO:0005834(heterotrimeric G-protein complex);GO:0005886(plasma membrane);GO:0008150(biological_process)	NA	NA	NA	PREDICTED: myosin heavy chain kinase C [Ipomoea nil]	9.603	40.4923	0.237156	-2.07609	6.88098e-25	2.46818e-23	down
g58926.t1	GO:0016491(oxidoreductase activity);GO:0055114(oxidation-reduction process)	00960(Tropane, piperidine and pyridine alkaloid biosynthesis)	K08081	EC:1.1.1.206	PREDICTED: tropinone reductase homolog [Ipomoea nil]	6.6187	29.6498	0.223229	-2.1634	7.15909e-25	2.56426e-23	down
g34616.t1	GO:0003677(DNA binding);GO:0005634(nucleus);GO:0006355(regulation of transcription, DNA-templated);GO:0007275(multicellular organism development);GO:0009299(mRNA transcription);GO:0009416(response to light stimulus)	04016(MAPK signaling pathway - plant);04075(Plant hormone signal transduction);04626(Plant-pathogen interaction)	K13413	EC:2.7.12.2	PREDICTED: protein LIGHT-DEPENDENT SHORT HYPOCOTYLS 10-like [Ipomoea nil]	16.828	2.53512	6.63793	2.73073	7.5396e-25	2.6967e-23	up
g16722.t1	GO:0016020(membrane);GO:0016709(oxidoreductase activity, acting on paired donors, with incorporation or reduction of molecular oxygen, NAD(P)H as one donor, and incorporation of one atom of oxygen);GO:0044550(secondary metabolite biosynthetic process)	NA	NA	NA	PREDICTED: cytochrome P450 CYP736A12-like isoform X1 [Ipomoea nil]	8.58518	36.2487	0.236841	-2.07801	7.86659e-25	2.80964e-23	down
g30770.t1	GO:0000302(response to reactive oxygen species);GO:0003677(DNA binding);GO:0003700(DNA binding transcription factor activity);GO:0005515(protein binding);GO:0005634(nucleus);GO:0005737(cytoplasm);GO:0006351(transcription, DNA-templated);GO:0006355(regulation of transcription, DNA-templated);GO:0010200(response to chitin);GO:0042803(protein homodimerization activity);GO:0043565(sequence-specific D…	NA	NA	NA	PREDICTED: heat stress transcription factor A-4b-like [Ipomoea nil]	2.81601	12.5255	0.224822	-2.15314	7.91451e-25	2.82273e-23	down
g34097.t1	GO:0004497(monooxygenase activity);GO:0016125(sterol metabolic process)	00592(alpha-Linolenic acid metabolism)	K01723	EC:4.2.1.92	PREDICTED: allene oxide synthase 3-like [Ipomoea nil]	66.2521	268.699	0.246566	-2.01995	8.00859e-25	2.85222e-23	down
g21290.t1	GO:0004022(alcohol dehydrogenase (NAD) activity);GO:0005737(cytoplasm);GO:0005829(cytosol);GO:0008270(zinc ion binding);GO:0055114(oxidation-reduction process)	00010(Glycolysis / Gluconeogenesis);00071(Fatty acid degradation);00350(Tyrosine metabolism)	K00121	EC:1.1.1.284;EC:1.1.1.1	PREDICTED: alcohol dehydrogenase-like 2 isoform X1 [Ipomoea nil]	109.146	20.6081	5.29627	2.40498	8.09733e-25	2.87973e-23	up
g22156.t1	GO:0005576(extracellular region);GO:0016042(lipid catabolic process);GO:0016788(hydrolase activity, acting on ester bonds);GO:0052689(carboxylic ester hydrolase activity)	00901(Indole alkaloid biosynthesis)	K21026	EC:3.1.1.80	PREDICTED: GDSL esterase/lipase At1g28590-like [Ipomoea nil]	19.0609	3.14859	6.05378	2.59784	8.20847e-25	2.91511e-23	up
g19510.t1	GO:0005515(protein binding);GO:0005737(cytoplasm);GO:0006559(L-phenylalanine catabolic process);GO:0006952(defense response);GO:0006979(response to oxidative stress);GO:0009555(pollen development);GO:0009611(response to wounding);GO:0009699(phenylpropanoid biosynthetic process);GO:0009800(cinnamic acid biosynthetic process);GO:0009819(drought recovery);GO:0010224(response to UV-B);GO:0045548(phen…	00360(Phenylalanine metabolism);00940(Phenylpropanoid biosynthesis)	K10775	EC:4.3.1.24	PREDICTED: phenylalanine ammonia-lyase-like [Ipomoea nil]	1.25162	6.3383	0.19747	-2.3403	8.65931e-25	3.07087e-23	down
g11723.t1	GO:0003674(molecular_function);GO:0005634(nucleus);GO:0005635(nuclear envelope);GO:0005783(endoplasmic reticulum);GO:0008150(biological_process)	NA	NA	NA	PREDICTED: uncharacterized protein slp1-like [Ipomoea nil]	11.0782	45.4673	0.243653	-2.0371	8.87185e-25	3.14179e-23	down
g64053.t1	GO:0005737(cytoplasm);GO:0008150(biological_process)	NA	NA	NA	PREDICTED: ankyrin-3 [Ipomoea nil]	3.07904	0.373849	8.23605	3.04195	9.19827e-25	3.25278e-23	up
g1242.t1	GO:0004497(monooxygenase activity);GO:0007275(multicellular organism development);GO:0010268(brassinosteroid homeostasis);GO:0016125(sterol metabolic process);GO:0016132(brassinosteroid biosynthetic process)	00905(Brassinosteroid biosynthesis)	K09590	EC:1.14.-.-	PREDICTED: cytochrome P450 85A1-like [Ipomoea nil]	64.3079	12.1194	5.30618	2.40767	1.07978e-24	3.81305e-23	up
g3876.t1	GO:0006952(defense response)	NA	NA	NA	PREDICTED: protein LURP-one-related 14-like [Ipomoea nil]	11.4778	48.8253	0.235079	-2.08878	1.13484e-24	4.00183e-23	down
g1705.t1	GO:0005886(plasma membrane);GO:0015079(potassium ion transmembrane transporter activity)	NA	NA	NA	PREDICTED: uncharacterized protein LOC109154978 [Ipomoea nil]	15.4929	2.31084	6.70447	2.74512	1.16962e-24	4.11867e-23	up
g16263.t1	GO:0016020(membrane);GO:0016709(oxidoreductase activity, acting on paired donors, with incorporation or reduction of molecular oxygen, NAD(P)H as one donor, and incorporation of one atom of oxygen);GO:0044550(secondary metabolite biosynthetic process)	NA	NA	NA	PREDICTED: cytochrome P450 CYP82D47-like [Ipomoea nil]	10.9311	1.72217	6.34732	2.66615	1.26053e-24	4.43257e-23	up
g8721.t1	GO:0030599(pectinesterase activity);GO:0046910(pectinesterase inhibitor activity);GO:0071944(cell periphery)	00040(Pentose and glucuronate interconversions)	K01051	EC:3.1.1.11	PREDICTED: probable pectinesterase/pectinesterase inhibitor 46 [Ipomoea nil]	0.78213	4.39043	0.178144	-2.48888	1.34182e-24	4.71181e-23	down
g59566.t1	GO:0005515(protein binding);GO:0006779(porphyrin-containing compound biosynthetic process);GO:0006782(protoporphyrinogen IX biosynthetic process);GO:0006783(heme biosynthetic process);GO:0008883(glutamyl-tRNA reductase activity);GO:0009416(response to light stimulus);GO:0009507(chloroplast);GO:0015995(chlorophyll biosynthetic process);GO:0031969(chloroplast membrane);GO:0050661(NADP binding);GO:0…	00860(Porphyrin and chlorophyll metabolism)	K02492	EC:1.2.1.70	PREDICTED: glutamyl-tRNA reductase 1, chloroplastic-like [Ipomoea nil]	3.55613	15.0924	0.235624	-2.08544	1.3477e-24	4.72583e-23	down
g5732.t1	GO:0005618(cell wall);GO:0005829(cytosol);GO:0005886(plasma membrane);GO:0006952(defense response);GO:0007165(signal transduction);GO:0009505(plant-type cell wall);GO:0009507(chloroplast);GO:0080167(response to karrikin)	NA	NA	NA	PREDICTED: MDIS1-interacting receptor like kinase 2-like [Ipomoea nil]	8.07497	33.9175	0.238077	-2.0705	1.46217e-24	5.12006e-23	down
g9489.t1	GO:0005737(cytoplasm);GO:0009055(electron transfer activity);GO:0015035(protein disulfide oxidoreductase activity);GO:0045454(cell redox homeostasis)	NA	NA	NA	PREDICTED: glutaredoxin-C11-like [Ipomoea nil]	8.28886	37.3282	0.222053	-2.17102	1.47222e-24	5.14803e-23	down
g34024.t1	GO:0005887(integral component of plasma membrane);GO:0009705(plant-type vacuole membrane);GO:0009992(cellular water homeostasis);GO:0015250(water channel activity);GO:0015254(glycerol channel activity);GO:0034220(ion transmembrane transport);GO:0042807(central vacuole)	NA	NA	NA	X intrinsic protein [Ipomoea nil]	1.12488	6.33412	0.177591	-2.49337	1.48774e-24	5.19507e-23	down
g3899.t1	GO:0005886(plasma membrane);GO:0015079(potassium ion transmembrane transporter activity)	NA	NA	NA	PREDICTED: uncharacterized protein LOC109154978 [Ipomoea nil]	20.5078	3.08122	6.65573	2.7346	1.5688e-24	5.47047e-23	up
g1096.t1	GO:0003677(DNA binding);GO:0003700(DNA binding transcription factor activity);GO:0005634(nucleus);GO:0006351(transcription, DNA-templated);GO:0006355(regulation of transcription, DNA-templated);GO:0009873(ethylene-activated signaling pathway)	NA	NA	NA	PREDICTED: ethylene-responsive transcription factor RAP2-9-like [Ipomoea nil]	25.2534	105.06	0.240372	-2.05666	1.68383e-24	5.86342e-23	down
g38253.t1	GO:0005215(transporter activity);GO:0005515(protein binding);GO:0005886(plasma membrane);GO:0006857(oligopeptide transport);GO:0009414(response to water deprivation);GO:0009635(response to herbicide);GO:0009734(auxin-activated signaling pathway);GO:0010167(response to nitrate);GO:0015112(nitrate transmembrane transporter activity);GO:0015293(symporter activity);GO:0015706(nitrate transport);GO:00…	NA	NA	NA	PREDICTED: protein NRT1/ PTR FAMILY 6.3-like [Ipomoea nil]	1.7922	8.33791	0.214946	-2.21796	1.71694e-24	5.97042e-23	down
g17966.t1	NA	NA	NA	NA	hypothetical protein POPTR_006G090100 [Populus trichocarpa]	1.29618	8.11078	0.159809	-2.64558	1.72323e-24	5.98397e-23	down
g35003.t1	GO:0003883(CTP synthase activity);GO:0005524(ATP binding);GO:0005737(cytoplasm);GO:0005829(cytosol);GO:0009793(embryo development ending in seed dormancy);GO:0044210('de novo' CTP biosynthetic process);GO:0046686(response to cadmium ion)	00240(Pyrimidine metabolism)	K01937	EC:6.3.4.2	PREDICTED: CTP synthase-like [Ipomoea nil]	36.6069	146.793	0.249378	-2.00359	1.76718e-24	6.12811e-23	down
g44964.t1	GO:0005618(cell wall);GO:0033609(oxalate metabolic process);GO:0046564(oxalate decarboxylase activity)	00450(Selenocompound metabolism)	K00384	EC:1.8.1.9	PREDICTED: germin-like protein subfamily 1 member 13 [Ipomoea nil]	8.22109	1.00621	8.1704	3.03041	1.77656e-24	6.1506e-23	up
g46230.t1	GO:0005432(calcium:sodium antiporter activity);GO:0005509(calcium ion binding);GO:0055074(calcium ion homeostasis)	NA	NA	NA	PREDICTED: uncharacterized protein LOC109171183 [Ipomoea nil]	7.3599	1.18668	6.2021	2.63276	1.77858e-24	6.1506e-23	up
g19641.t1	GO:0005515(protein binding);GO:0005737(cytoplasm);GO:0006952(defense response);GO:0006979(response to oxidative stress);GO:0009611(response to wounding);GO:0009612(response to mechanical stimulus);GO:0009693(ethylene biosynthetic process);GO:0009723(response to ethylene);GO:0009733(response to auxin);GO:0009753(response to jasmonic acid);GO:0009835(fruit ripening);GO:0010087(phloem or xylem histo…	00270(Cysteine and methionine metabolism);04016(MAPK signaling pathway - plant)	K20772	EC:4.4.1.14	PREDICTED: 1-aminocyclopropane-1-carboxylate synthase-like [Ipomoea nil]	1.07591	5.69216	0.189016	-2.40342	1.92368e-24	6.64319e-23	down
g24369.t1	GO:0003674(molecular_function);GO:0008150(biological_process);GO:0009507(chloroplast)	NA	NA	NA	PREDICTED: uncharacterized protein LOC109182316 [Ipomoea nil]	79.3567	317.825	0.249686	-2.00181	2.10011e-24	7.24247e-23	down
g22842.t1	GO:0005215(transporter activity);GO:0005509(calcium ion binding);GO:0005886(plasma membrane);GO:0009624(response to nematode);GO:0010119(regulation of stomatal movement);GO:0015293(symporter activity);GO:0015333(peptide:proton symporter activity);GO:0016020(membrane);GO:0016021(integral component of membrane);GO:0042128(nitrate assimilation);GO:0055085(transmembrane transport);GO:0080168(abscisic…	NA	NA	NA	PREDICTED: protein NRT1/ PTR FAMILY 4.5-like [Ipomoea nil]	0.881703	4.40981	0.199941	-2.32235	2.12961e-24	7.33411e-23	down
g63777.t1	GO:0004089(carbonate dehydratase activity);GO:0006730(one-carbon metabolic process);GO:0008270(zinc ion binding);GO:0009507(chloroplast);GO:0009570(chloroplast stroma)	00910(Nitrogen metabolism)	K01674	EC:4.2.1.1	PREDICTED: alpha carbonic anhydrase 7-like [Ipomoea nil]	3.15522	14.7643	0.213706	-2.2263	2.30497e-24	7.92338e-23	down
g61226.t1	GO:0005516(calmodulin binding);GO:0005634(nucleus);GO:0008150(biological_process)	NA	NA	NA	PREDICTED: pirin-like protein At1g50590 [Ipomoea nil]	5.80533	25.172	0.230626	-2.11637	2.30704e-24	7.92338e-23	down
g47099.t1	GO:0004029(aldehyde dehydrogenase (NAD) activity);GO:0004777(succinate-semialdehyde dehydrogenase (NAD+) activity);GO:0009013(succinate-semialdehyde dehydrogenase [NAD(P)+] activity)	00010(Glycolysis / Gluconeogenesis);00030(Pentose phosphate pathway)	K00131	EC:1.2.1.9	PREDICTED: NADP-dependent glyceraldehyde-3-phosphate dehydrogenase [Ipomoea nil]	34.689	6.44593	5.38154	2.42802	2.46576e-24	8.45687e-23	up
g45827.t1	GO:0004553(hydrolase activity, hydrolyzing O-glycosyl compounds);GO:0030247(polysaccharide binding);GO:0046658(anchored component of plasma membrane)	00500(Starch and sucrose metabolism)	K19892	EC:3.2.1.39	PREDICTED: glucan endo-1,3-beta-glucosidase 11-like isoform X2 [Ipomoea nil]	3.36947	14.9894	0.22479	-2.15335	2.48987e-24	8.52788e-23	down
g29993.t1	NA	NA	NA	NA	hypothetical protein T459_06806 [Capsicum annuum]	24.847	3.4423	7.21814	2.85163	2.51571e-24	8.60461e-23	up
g17748.t1	GO:0005886(plasma membrane);GO:0006952(defense response);GO:0007165(signal transduction)	03022(Basal transcription factors)	K03131	NA	PREDICTED: receptor-like protein 12 [Ipomoea nil]	0.303523	1.97052	0.154032	-2.6987	2.57091e-24	8.78142e-23	down
g14169.t1	GO:0005524(ATP binding);GO:0005886(plasma membrane);GO:0016887(ATPase activity)	NA	NA	NA	PREDICTED: AAA-ATPase At5g57480-like [Ipomoea nil]	2.73908	12.3801	0.221248	-2.17626	2.76351e-24	9.42641e-23	down
g60059.t1	GO:0003677(DNA binding);GO:0003700(DNA binding transcription factor activity);GO:0005634(nucleus);GO:0006351(transcription, DNA-templated);GO:0006355(regulation of transcription, DNA-templated);GO:0009873(ethylene-activated signaling pathway);GO:0045893(positive regulation of transcription, DNA-templated);GO:0048510(regulation of timing of transition from vegetative to reproductive phase)	03040(Spliceosome)	K12900	NA	PREDICTED: ethylene-responsive transcription factor ABR1-like [Ipomoea nil]	19.309	77.721	0.248439	-2.00903	2.79519e-24	9.52152e-23	down
g55618.t1	GO:0005249(voltage-gated potassium channel activity);GO:0005634(nucleus);GO:0006813(potassium ion transport);GO:0008076(voltage-gated potassium channel complex);GO:0016020(membrane);GO:0016567(protein ubiquitination);GO:0051260(protein homooligomerization)	NA	NA	NA	PREDICTED: BTB/POZ domain-containing protein At5g41330-like [Ipomoea nil]	8.42355	34.7459	0.242433	-2.04434	2.98857e-24	1.01664e-22	down
g52353.t1	GO:0004674(protein serine/threonine kinase activity);GO:0005886(plasma membrane);GO:0007166(cell surface receptor signaling pathway)	NA	NA	NA	PREDICTED: LEAF RUST 10 DISEASE-RESISTANCE LOCUS RECEPTOR-LIKE PROTEIN KINASE-like 1.2 [Ipomoea nil]	4.20322	17.6492	0.238153	-2.07004	3.07565e-24	1.04384e-22	down
g60392.t1	GO:0003677(DNA binding);GO:0003700(DNA binding transcription factor activity);GO:0005634(nucleus);GO:0006351(transcription, DNA-templated);GO:0006355(regulation of transcription, DNA-templated);GO:0009873(ethylene-activated signaling pathway)	NA	NA	NA	PREDICTED: ethylene-responsive transcription factor RAP2-1-like [Ipomoea nil]	11.926	49.9999	0.238521	-2.06781	3.07685e-24	1.04384e-22	down
g25817.t1	GO:0005634(nucleus);GO:0005774(vacuolar membrane);GO:0005886(plasma membrane);GO:0009507(chloroplast);GO:0016020(membrane)	NA	NA	NA	PREDICTED: putative nuclease HARBI1 [Ipomoea nil]	16.6046	66.8098	0.248536	-2.00847	3.11484e-24	1.05529e-22	down
g34958.t1	GO:0005737(cytoplasm);GO:0008270(zinc ion binding);GO:0009735(response to cytokinin);GO:0009809(lignin biosynthetic process);GO:0045551(cinnamyl-alcohol dehydrogenase activity);GO:0048046(apoplast);GO:0052747(sinapyl alcohol dehydrogenase activity);GO:0055114(oxidation-reduction process)	00940(Phenylpropanoid biosynthesis)	K00083	EC:1.1.1.195	PREDICTED: probable cinnamyl alcohol dehydrogenase 6 [Ipomoea nil]	13.6785	2.11945	6.45377	2.69014	3.18174e-24	1.0765e-22	up
g47779.t1	GO:0005634(nucleus);GO:0005783(endoplasmic reticulum);GO:0008270(zinc ion binding);GO:0016567(protein ubiquitination);GO:0016740(transferase activity);GO:1902456(regulation of stomatal opening)	04120(Ubiquitin mediated proteolysis)	K10144	EC:2.3.2.27	PREDICTED: E3 ubiquitin-protein ligase MIEL1-like isoform X1 [Ipomoea nil]	5.74614	25.1201	0.228747	-2.12818	3.34619e-24	1.13061e-22	down
g58975.t1	GO:0005576(extracellular region);GO:0005618(cell wall);GO:0005737(cytoplasm);GO:0009055(electron transfer activity);GO:0009506(plasmodesma);GO:0016614(oxidoreductase activity, acting on CH-OH group of donors);GO:0050660(flavin adenine dinucleotide binding);GO:0055114(oxidation-reduction process)	00052(Galactose metabolism);00500(Starch and sucrose metabolism)	K01187	EC:3.2.1.20	PREDICTED: berberine bridge enzyme-like 15 [Ipomoea nil]	1.69983	8.11099	0.209572	-2.25448	3.36417e-24	1.13516e-22	down
g21073.t1	GO:0016020(membrane);GO:0016709(oxidoreductase activity, acting on paired donors, with incorporation or reduction of molecular oxygen, NAD(P)H as one donor, and incorporation of one atom of oxygen);GO:0044550(secondary metabolite biosynthetic process)	00909(Sesquiterpenoid and triterpenoid biosynthesis)	K15472	EC:1.14.13.121	PREDICTED: premnaspirodiene oxygenase-like [Ipomoea nil]	54.0391	214.621	0.251789	-1.98971	3.37138e-24	1.13606e-22	down
g42383.t1	GO:0003674(molecular_function);GO:0005768(endosome);GO:0005794(Golgi apparatus);GO:0005802(trans-Golgi network);GO:0008150(biological_process);GO:0009507(chloroplast);GO:0016021(integral component of membrane)	NA	NA	NA	PREDICTED: uncharacterized protein LOC109169841 [Ipomoea nil]	2.9751	13.7214	0.216822	-2.20542	3.43723e-24	1.15669e-22	down
g4638.t1	GO:0003674(molecular_function);GO:0005634(nucleus);GO:0008150(biological_process)	NA	NA	NA	PREDICTED: WASH complex subunit CCDC53 homolog [Ipomoea nil]	30.1606	5.40221	5.58301	2.48104	3.61444e-24	1.2147e-22	up
g24558.t1	GO:0004601(peroxidase activity);GO:0005515(protein binding);GO:0005576(extracellular region);GO:0005618(cell wall);GO:0005794(Golgi apparatus);GO:0005829(cytosol);GO:0006979(response to oxidative stress);GO:0009809(lignin biosynthetic process);GO:0010089(xylem development);GO:0020037(heme binding);GO:0042744(hydrogen peroxide catabolic process);GO:0046872(metal ion binding);GO:0048046(apoplast);G…	00940(Phenylpropanoid biosynthesis)	K00430	EC:1.11.1.7	PREDICTED: peroxidase 2-like [Ipomoea nil]	0.93877	5.57101	0.16851	-2.5691	3.6782e-24	1.23447e-22	down
g5075.t1	GO:0004601(peroxidase activity);GO:0005515(protein binding);GO:0005576(extracellular region);GO:0005618(cell wall);GO:0005794(Golgi apparatus);GO:0005829(cytosol);GO:0006979(response to oxidative stress);GO:0009809(lignin biosynthetic process);GO:0010089(xylem development);GO:0020037(heme binding);GO:0042744(hydrogen peroxide catabolic process);GO:0046872(metal ion binding);GO:0048046(apoplast);G…	00940(Phenylpropanoid biosynthesis)	K00430	EC:1.11.1.7	PREDICTED: cationic peroxidase 1-like [Ipomoea nil]	0.529977	2.75723	0.192213	-2.37922	3.75422e-24	1.25829e-22	down
g12721.t1	GO:0003674(molecular_function);GO:0005886(plasma membrane);GO:0008150(biological_process);GO:0016021(integral component of membrane)	NA	NA	NA	PREDICTED: uncharacterized protein LOC109160078 [Ipomoea nil]	6.07427	0.821752	7.39185	2.88594	3.87943e-24	1.29852e-22	up
g5035.t1	GO:0005524(ATP binding);GO:0005886(plasma membrane);GO:0016021(integral component of membrane);GO:0016301(kinase activity);GO:0016310(phosphorylation)	NA	NA	NA	PREDICTED: probable inactive receptor-like protein kinase At3g56050 [Ipomoea nil]	6.46781	26.0586	0.248202	-2.01041	3.93806e-24	1.31638e-22	down
g16720.t1	GO:0016020(membrane);GO:0016709(oxidoreductase activity, acting on paired donors, with incorporation or reduction of molecular oxygen, NAD(P)H as one donor, and incorporation of one atom of oxygen);GO:0044550(secondary metabolite biosynthetic process)	NA	NA	NA	PREDICTED: cytochrome P450 CYP736A12-like [Ipomoea nil]	19.881	79.4899	0.250107	-1.99938	4.0128e-24	1.33958e-22	down
g34656.t1	GO:0003677(DNA binding);GO:0005634(nucleus);GO:0006355(regulation of transcription, DNA-templated);GO:0007275(multicellular organism development);GO:0009299(mRNA transcription);GO:0009416(response to light stimulus)	04016(MAPK signaling pathway - plant);04075(Plant hormone signal transduction);04626(Plant-pathogen interaction)	K13413	EC:2.7.12.2	PREDICTED: protein LIGHT-DEPENDENT SHORT HYPOCOTYLS 10-like [Ipomoea nil]	18.1251	3.01494	6.01176	2.58779	4.06491e-24	1.35517e-22	up
g11613.t1	GO:0005634(nucleus);GO:0005886(plasma membrane);GO:0006869(lipid transport);GO:0008289(lipid binding);GO:0031225(anchored component of membrane)	NA	NA	NA	PREDICTED: protein YLS3-like [Ipomoea nil]	7.92449	0.889537	8.90856	3.15519	4.13779e-24	1.37763e-22	up
g37414.t1	GO:0003700(DNA binding transcription factor activity);GO:0005634(nucleus);GO:0006351(transcription, DNA-templated);GO:0006355(regulation of transcription, DNA-templated);GO:0043565(sequence-specific DNA binding)	04016(MAPK signaling pathway - plant);04626(Plant-pathogen interaction)	K13424	NA	PREDICTED: probable WRKY transcription factor 28 [Ipomoea nil]	17.9488	72.1071	0.248918	-2.00626	4.27306e-24	1.42078e-22	down
g46825.t1	GO:0005886(plasma membrane);GO:0031225(anchored component of membrane);GO:0046658(anchored component of plasma membrane)	NA	NA	NA	PREDICTED: fasciclin-like arabinogalactan protein 9 isoform X1 [Ipomoea nil]	0.971143	5.8532	0.165917	-2.59147	4.3158e-24	1.43309e-22	down
g8984.t1	GO:0003677(DNA binding);GO:0005634(nucleus)	NA	NA	NA	PREDICTED: nucleolar and coiled-body phosphoprotein 1-like [Ipomoea nil]	2.0218	9.08455	0.222553	-2.16778	4.8288e-24	1.60131e-22	down
g29757.t1	GO:0004672(protein kinase activity);GO:0004674(protein serine/threonine kinase activity);GO:0005524(ATP binding);GO:0005774(vacuolar membrane);GO:0005886(plasma membrane);GO:0006468(protein phosphorylation);GO:0007169(transmembrane receptor protein tyrosine kinase signaling pathway);GO:0009506(plasmodesma);GO:0016021(integral component of membrane);GO:0016301(kinase activity)	NA	NA	NA	PREDICTED: probable inactive receptor kinase At1g48480 isoform X1 [Ipomoea nil]	5.32887	21.8077	0.244358	-2.03293	4.90666e-24	1.62497e-22	down
g36491.t1	GO:0004674(protein serine/threonine kinase activity);GO:0005886(plasma membrane);GO:0006468(protein phosphorylation);GO:0006952(defense response);GO:0009506(plasmodesma)	NA	NA	NA	PREDICTED: G-type lectin S-receptor-like serine/threonine-protein kinase At1g67520 [Ipomoea nil]	3.06337	0.351724	8.70959	3.1226	5.469e-24	1.80882e-22	up
g31210.t1	GO:0001666(response to hypoxia);GO:0005773(vacuole);GO:0005829(cytosol);GO:0005886(plasma membrane);GO:0005985(sucrose metabolic process);GO:0005986(sucrose biosynthetic process);GO:0008194(UDP-glycosyltransferase activity);GO:0016020(membrane);GO:0016157(sucrose synthase activity);GO:0016757(transferase activity, transferring glycosyl groups)	00500(Starch and sucrose metabolism)	K00695	EC:2.4.1.13	PREDICTED: sucrose synthase-like [Ipomoea nil]	1.13589	5.29842	0.214383	-2.22174	5.53632e-24	1.82867e-22	down
g40562.t1	GO:0004197(cysteine-type endopeptidase activity);GO:0005615(extracellular space);GO:0005764(lysosome);GO:0051603(proteolysis involved in cellular protein catabolic process)	NA	NA	NA	PREDICTED: vignain-like [Ipomoea nil]	6.95026	0.94478	7.35649	2.87902	6.0159e-24	1.98445e-22	up
g41194.t1	GO:0003674(molecular_function);GO:0005634(nucleus);GO:0005773(vacuole);GO:0008150(biological_process)	NA	NA	NA	PREDICTED: uncharacterized protein LOC109154827 [Ipomoea nil]	14.0344	56.3048	0.249258	-2.00429	6.86423e-24	2.26131e-22	down
g50620.t1	GO:0005516(calmodulin binding);GO:0005634(nucleus);GO:0005737(cytoplasm);GO:0008150(biological_process)	00940(Phenylpropanoid biosynthesis)	K06892	EC:1.14.11.-	PREDICTED: IQ domain-containing protein IQM2 [Ipomoea nil]	0.818422	4.0939	0.199913	-2.32256	6.92777e-24	2.27925e-22	down
g42078.t1	GO:0003674(molecular_function);GO:0005576(extracellular region);GO:0005615(extracellular space);GO:0005618(cell wall);GO:0005794(Golgi apparatus);GO:0005829(cytosol);GO:0009505(plant-type cell wall);GO:0009741(response to brassinosteroid);GO:0048046(apoplast)	NA	NA	NA	PREDICTED: protein EXORDIUM-like [Ipomoea nil]	4.8898	20.9679	0.233204	-2.10034	7.12461e-24	2.34093e-22	down
g57989.t1	GO:0005515(protein binding);GO:0005737(cytoplasm);GO:0006559(L-phenylalanine catabolic process);GO:0006952(defense response);GO:0006979(response to oxidative stress);GO:0009555(pollen development);GO:0009611(response to wounding);GO:0009699(phenylpropanoid biosynthetic process);GO:0009800(cinnamic acid biosynthetic process);GO:0009819(drought recovery);GO:0010224(response to UV-B);GO:0045548(phen…	00360(Phenylalanine metabolism);00940(Phenylpropanoid biosynthesis)	K10775	EC:4.3.1.24	phenylalanine ammonia-lyase 1 [Ipomoea purpurea]	101.627	397.369	0.25575	-1.9672	7.30757e-24	2.3979e-22	down
g46272.t1	GO:0003677(DNA binding);GO:0003700(DNA binding transcription factor activity);GO:0005515(protein binding);GO:0005634(nucleus);GO:0006351(transcription, DNA-templated);GO:0006355(regulation of transcription, DNA-templated);GO:0009723(response to ethylene);GO:0009737(response to abscisic acid);GO:0009864(induced systemic resistance, jasmonic acid mediated signaling pathway);GO:0009873(ethylene-acti…	NA	NA	NA	PREDICTED: ethylene-responsive transcription factor 4-like [Ipomoea nil]	2.7653	13.387	0.206566	-2.27533	7.53737e-24	2.47007e-22	down
g12524.t1	GO:0003674(molecular_function);GO:0005634(nucleus);GO:0008150(biological_process)	NA	NA	NA	PREDICTED: sarcoplasmic reticulum histidine-rich calcium-binding protein [Ipomoea nil]	41.274	162.595	0.253845	-1.97798	7.59082e-24	2.48433e-22	down
g29884.t1	GO:0003676(nucleic acid binding);GO:0003700(DNA binding transcription factor activity);GO:0005634(nucleus);GO:0006351(transcription, DNA-templated);GO:0006355(regulation of transcription, DNA-templated);GO:0008270(zinc ion binding);GO:0010044(response to aluminum ion);GO:0010447(response to acidic pH);GO:0046872(metal ion binding)	NA	NA	NA	PREDICTED: protein SENSITIVE TO PROTON RHIZOTOXICITY 1-like [Ipomoea nil]	3.82754	16.4388	0.232836	-2.10261	8.37547e-24	2.73755e-22	down
g29910.t1	GO:0003674(molecular_function);GO:0005515(protein binding);GO:0005802(trans-Golgi network);GO:0005886(plasma membrane);GO:0008017(microtubule binding);GO:0008150(biological_process);GO:0009507(chloroplast);GO:0016021(integral component of membrane)	NA	NA	NA	PREDICTED: uncharacterized protein LOC109180419 [Ipomoea nil]	0.832171	4.99673	0.166543	-2.58603	8.74412e-24	2.85432e-22	down
g54828.t1	GO:0003677(DNA binding);GO:0003700(DNA binding transcription factor activity);GO:0005634(nucleus);GO:0005992(trehalose biosynthetic process);GO:0006351(transcription, DNA-templated);GO:0006355(regulation of transcription, DNA-templated);GO:0006561(proline biosynthetic process);GO:0007275(multicellular organism development);GO:0009718(anthocyanin-containing compound biosynthetic process);GO:001012…	04141(Protein processing in endoplasmic reticulum);04120(Ubiquitin mediated proteolysis)	K03094	NA	PREDICTED: transcription factor JUNGBRUNNEN 1 [Ipomoea nil]	2.73971	12.7385	0.215072	-2.21711	8.7598e-24	2.85572e-22	down
g30333.t1	GO:0005737(cytoplasm);GO:0005783(endoplasmic reticulum);GO:0005789(endoplasmic reticulum membrane);GO:0006629(lipid metabolic process);GO:0016021(integral component of membrane);GO:0016491(oxidoreductase activity);GO:0030148(sphingolipid biosynthetic process);GO:0046872(metal ion binding);GO:0052631(sphingolipid delta-8 desaturase activity);GO:0055114(oxidation-reduction process);GO:0070417(cellu…	NA	NA	NA	PREDICTED: delta(8)-fatty-acid desaturase-like [Ipomoea nil]	36.6649	143.549	0.255418	-1.96907	9.30018e-24	3.02794e-22	down
g43112.t1	GO:0000166(nucleotide binding);GO:0008150(biological_process);GO:0009507(chloroplast)	00565(Ether lipid metabolism)	K16794	NA	PREDICTED: cell division control protein 4-like [Ipomoea nil]	1.82479	8.57066	0.212911	-2.23168	9.68228e-24	3.14825e-22	down
g352.t1	GO:0009061(anaerobic respiration);GO:0018171(peptidyl-cysteine oxidation);GO:0070483(detection of hypoxia)	00430(Taurine and hypotaurine metabolism)	K10712	EC:1.13.11.19	PREDICTED: plant cysteine oxidase 2-like [Ipomoea nil]	7.16415	29.2596	0.244848	-2.03004	9.91261e-24	3.21896e-22	down
g55290.t1	GO:0003674(molecular_function);GO:0005886(plasma membrane);GO:0006979(response to oxidative stress);GO:0016021(integral component of membrane)	NA	NA	NA	hypothetical protein CDL15_Pgr014964 [Punica granatum]	73.8924	288.117	0.256467	-1.96315	9.98569e-24	3.23849e-22	down
g31279.t1	GO:0001666(response to hypoxia);GO:0003677(DNA binding);GO:0003700(DNA binding transcription factor activity);GO:0005515(protein binding);GO:0005634(nucleus);GO:0006351(transcription, DNA-templated);GO:0006355(regulation of transcription, DNA-templated);GO:0009873(ethylene-activated signaling pathway);GO:0010468(regulation of gene expression)	NA	NA	NA	ethylene response factor 1 [Ipomoea batatas]	109.667	426.749	0.256983	-1.96026	1.0707e-23	3.46794e-22	down
g17796.t1	GO:0004012(phospholipid-translocating ATPase activity);GO:0005886(plasma membrane)	NA	NA	NA	PREDICTED: phospholipid-transporting ATPase 1-like [Ipomoea nil]	5.47312	21.6764	0.252492	-1.98569	1.1341e-23	3.66852e-22	down
g20826.t1	GO:0003677(DNA binding);GO:0005515(protein binding);GO:0005634(nucleus);GO:0006351(transcription, DNA-templated);GO:0007275(multicellular organism development);GO:0008361(regulation of cell size);GO:0009416(response to light stimulus);GO:0009611(response to wounding);GO:0009620(response to fungus);GO:0009744(response to sucrose);GO:0009751(response to salicylic acid);GO:0009753(response to jasmon…	NA	NA	NA	NAC1-like protein [Ipomoea batatas]	27.1207	106.164	0.25546	-1.96883	1.14011e-23	3.68264e-22	down
g20584.t1	GO:0005524(ATP binding);GO:0005737(cytoplasm);GO:0005739(mitochondrion);GO:0005829(cytosol);GO:0009506(plasmodesma);GO:0009507(chloroplast);GO:0009570(chloroplast stroma);GO:0009735(response to cytokinin);GO:0010030(positive regulation of seed germination);GO:0010214(seed coat development);GO:0016208(AMP binding);GO:0033611(oxalate catabolic process);GO:0046686(response to cadmium ion);GO:0048046…	00630(Glyoxylate and dicarboxylate metabolism)	K22133	EC:6.2.1.8	PREDICTED: oxalate--CoA ligase-like [Ipomoea nil]	17.0976	67.2348	0.254297	-1.97541	1.1414e-23	3.68264e-22	down
g19518.t1	GO:0005515(protein binding);GO:0005737(cytoplasm);GO:0006559(L-phenylalanine catabolic process);GO:0006952(defense response);GO:0006979(response to oxidative stress);GO:0009555(pollen development);GO:0009611(response to wounding);GO:0009699(phenylpropanoid biosynthetic process);GO:0009800(cinnamic acid biosynthetic process);GO:0009819(drought recovery);GO:0010224(response to UV-B);GO:0045548(phen…	00360(Phenylalanine metabolism);00940(Phenylpropanoid biosynthesis)	K10775	EC:4.3.1.24	PREDICTED: phenylalanine ammonia-lyase [Ipomoea nil]	114.264	442.673	0.258123	-1.95387	1.28784e-23	4.14978e-22	down
g34449.t1	GO:0005509(calcium ion binding);GO:0009507(chloroplast);GO:0009534(chloroplast thylakoid);GO:0009535(chloroplast thylakoid membrane);GO:0009543(chloroplast thylakoid lumen);GO:0009570(chloroplast stroma);GO:0009579(thylakoid);GO:0009654(photosystem II oxygen evolving complex);GO:0015979(photosynthesis);GO:0019898(extrinsic component of membrane);GO:0030095(chloroplast photosystem II);GO:0031977(t…	00195(Photosynthesis)	K08901	NA	PREDICTED: uncharacterized protein LOC109164699 [Ipomoea nil]	5.08141	0.724769	7.01108	2.80964	1.30983e-23	4.21519e-22	up
g14810.t1	GO:0005634(nucleus);GO:0031348(negative regulation of defense response);GO:0034051(negative regulation of plant-type hypersensitive response);GO:0045595(regulation of cell differentiation)	04144(Endocytosis)	K12191	NA	PREDICTED: uncharacterized protein LOC105765014 isoform X2 [Gossypium raimondii]	9.61874	1.37325	7.00435	2.80825	1.44115e-23	4.63185e-22	up
g54496.t1	GO:0008171(O-methyltransferase activity);GO:0008757(S-adenosylmethionine-dependent methyltransferase activity);GO:0019438(aromatic compound biosynthetic process)	00945(Stilbenoid, diarylheptanoid and gingerol biosynthesis)	K16040	EC:2.1.1.240	PREDICTED: trans-resveratrol di-O-methyltransferase-like isoform X1 [Ipomoea nil]	11.7999	1.87983	6.27714	2.65011	1.4678e-23	4.71145e-22	up
g19218.t1	GO:0005887(integral component of plasma membrane);GO:0009992(cellular water homeostasis);GO:0015250(water channel activity);GO:0015254(glycerol channel activity);GO:0034220(ion transmembrane transport)	NA	NA	NA	PREDICTED: probable aquaporin NIP5-1 [Ipomoea nil]	3.18432	13.6096	0.233976	-2.09557	1.62665e-23	5.21465e-22	down
g53292.t1	GO:0005886(plasma membrane)	NA	NA	NA	PREDICTED: SNAP25 homologous protein SNAP33-like [Ipomoea nil]	12.5667	49.5339	0.253699	-1.97881	1.63594e-23	5.23772e-22	down
g30828.t1	GO:0004144(diacylglycerol O-acyltransferase activity);GO:0005886(plasma membrane);GO:0019432(triglyceride biosynthetic process);GO:0047196(long-chain-alcohol O-fatty-acyltransferase activity)	NA	NA	NA	PREDICTED: O-acyltransferase WSD1-like isoform X1 [Ipomoea nil]	3.93051	0.469654	8.36894	3.06505	1.66245e-23	5.31582e-22	up
g1812.t1	GO:0005789(endoplasmic reticulum membrane);GO:0006508(proteolysis);GO:0009507(chloroplast);GO:0016021(integral component of membrane)	04141(Protein processing in endoplasmic reticulum)	K13989	NA	PREDICTED: derlin-1-like [Ipomoea nil]	5.76746	25.8906	0.222763	-2.16642	1.71147e-23	5.46557e-22	down
g16137.t1	GO:0003955(NAD(P)H dehydrogenase (quinone) activity);GO:0005829(cytosol);GO:0005886(plasma membrane);GO:0008752(FMN reductase activity);GO:0009507(chloroplast);GO:0009570(chloroplast stroma);GO:0009651(response to salt stress);GO:0009735(response to cytokinin);GO:0010181(FMN binding);GO:0042742(defense response to bacterium);GO:0052873(FMN reductase (NADPH) activity);GO:0055114(oxidation-reductio…	04626(Plant-pathogen interaction)	K13436	EC:2.7.11.1	PREDICTED: NADPH:quinone oxidoreductase-like [Ipomoea nil]	12.9634	52.6068	0.246421	-2.0208	1.7252e-23	5.50239e-22	down
g11632.t1	GO:0005887(integral component of plasma membrane);GO:0015179(L-amino acid transmembrane transporter activity);GO:0015203(polyamine transmembrane transporter activity);GO:0015297(antiporter activity)	03015(mRNA surveillance pathway)	K11584	NA	PREDICTED: probable polyamine transporter At3g13620 [Ipomoea nil]	5.45844	22.2736	0.245063	-2.02878	1.77075e-23	5.64049e-22	down
g43247.t1	GO:0005886(plasma membrane);GO:0006629(lipid metabolic process);GO:0008081(phosphoric diester hydrolase activity);GO:0009506(plasmodesma)	NA	NA	NA	PREDICTED: PI-PLC X domain-containing protein At5g67130-like [Ipomoea nil]	8.44837	34.121	0.247601	-2.01391	1.93674e-23	6.16138e-22	down
g17277.t1	GO:0005794(Golgi apparatus);GO:0016413(O-acetyltransferase activity);GO:0071554(cell wall organization or biogenesis)	NA	NA	NA	PREDICTED: protein trichome birefringence-like 19 [Ipomoea nil]	32.7475	127.155	0.257541	-1.95713	1.97447e-23	6.27262e-22	down
g59844.t1	GO:0003677(DNA binding);GO:0003700(DNA binding transcription factor activity);GO:0005634(nucleus);GO:0006351(transcription, DNA-templated);GO:0006355(regulation of transcription, DNA-templated)	NA	NA	NA	PREDICTED: protein NLP2-like [Ipomoea nil]	8.8294	1.59674	5.52965	2.46719	1.97671e-23	6.27262e-22	up
g30051.t1	GO:0003979(UDP-glucose 6-dehydrogenase activity);GO:0005634(nucleus);GO:0005829(cytosol);GO:0005975(carbohydrate metabolic process);GO:0006024(glycosaminoglycan biosynthetic process);GO:0006065(UDP-glucuronate biosynthetic process)	00040(Pentose and glucuronate interconversions);00053(Ascorbate and aldarate metabolism);00520(Amino sugar and nucleotide sugar metabolism)	K00012	EC:1.1.1.22	uridine diphosphate glucose dehydrogenase [Ipomoea batatas]	39.7232	153.356	0.259026	-1.94883	1.98832e-23	6.30147e-22	down
g30490.t1	GO:0003677(DNA binding);GO:0005634(nucleus)	NA	NA	NA	PREDICTED: serine/threonine-protein kinase PRP4 homolog [Ipomoea nil]	1.7983	7.8645	0.22866	-2.12872	2.06673e-23	6.54168e-22	down
g58077.t1	GO:0016021(integral component of membrane);GO:0042626(ATPase activity, coupled to transmembrane movement of substances);GO:0055085(transmembrane transport)	02010(ABC transporters)	K05658	EC:3.6.3.44	PREDICTED: ABC transporter B family member 1-like [Ipomoea nil]	5.47532	0.972523	5.63002	2.49314	2.07513e-23	6.55996e-22	up
g25669.t1	GO:0004672(protein kinase activity);GO:0004674(protein serine/threonine kinase activity);GO:0005524(ATP binding);GO:0005886(plasma membrane);GO:0006468(protein phosphorylation);GO:0009506(plasmodesma);GO:0009741(response to brassinosteroid);GO:0009742(brassinosteroid mediated signaling pathway);GO:0009791(post-embryonic development);GO:0009826(unidimensional cell growth);GO:0016021(integral compo…	NA	NA	NA	PREDICTED: probable receptor-like protein kinase At5g59700 [Ipomoea nil]	1.60776	6.9675	0.230751	-2.11559	2.18103e-23	6.88606e-22	down
g7087.t1	GO:0005351(carbohydrate:proton symporter activity);GO:0005355(glucose transmembrane transporter activity);GO:0005887(integral component of plasma membrane);GO:0046323(glucose import)	NA	NA	NA	PREDICTED: sugar transport protein 13 isoform X2 [Ipomoea nil]	53.165	204.934	0.259425	-1.94661	2.22793e-23	7.02527e-22	down
g26474.t1	GO:0004568(chitinase activity);GO:0005576(extracellular region);GO:0006032(chitin catabolic process);GO:0008061(chitin binding)	00520(Amino sugar and nucleotide sugar metabolism)	K01183	EC:3.2.1.14	PREDICTED: acidic mammalian chitinase-like [Ipomoea nil]	9.88658	39.6343	0.249445	-2.0032	2.2751e-23	7.16499e-22	down
g31301.t1	GO:0016020(membrane);GO:0016709(oxidoreductase activity, acting on paired donors, with incorporation or reduction of molecular oxygen, NAD(P)H as one donor, and incorporation of one atom of oxygen);GO:0044550(secondary metabolite biosynthetic process)	00905(Brassinosteroid biosynthesis)	K20623	NA	PREDICTED: cytochrome P450 71A1-like [Ipomoea nil]	1.49281	7.0771	0.210936	-2.24512	2.27857e-23	7.16689e-22	down
g55242.t1	GO:0003677(DNA binding);GO:0003700(DNA binding transcription factor activity);GO:0005634(nucleus);GO:0006351(transcription, DNA-templated);GO:0006355(regulation of transcription, DNA-templated);GO:0010200(response to chitin);GO:0044212(transcription regulatory region DNA binding);GO:0046872(metal ion binding)	NA	NA	NA	PREDICTED: dof zinc finger protein DOF3.1 [Ipomoea nil]	0.992359	5.38151	0.184401	-2.43908	2.41831e-23	7.59689e-22	down
g51138.t1	GO:0005575(cellular_component);GO:0016491(oxidoreductase activity);GO:0055114(oxidation-reduction process)	NA	NA	NA	PREDICTED: dehydrogenase/reductase SDR family member 12 [Ipomoea nil]	24.0752	4.32741	5.56341	2.47597	2.49365e-23	7.82375e-22	up
g37915.t1	GO:0004674(protein serine/threonine kinase activity);GO:0005886(plasma membrane);GO:0006468(protein phosphorylation);GO:0006952(defense response);GO:0009506(plasmodesma)	NA	NA	NA	PREDICTED: G-type lectin S-receptor-like serine/threonine-protein kinase At4g27290 [Ipomoea nil]	0.354091	2.26742	0.156165	-2.67886	2.49912e-23	7.83109e-22	down
g4897.t1	GO:0005515(protein binding);GO:0005737(cytoplasm);GO:0009408(response to heat);GO:0009644(response to high light intensity);GO:0010286(heat acclimation);GO:0042542(response to hydrogen peroxide)	04141(Protein processing in endoplasmic reticulum)	K13993	NA	PREDICTED: 18.2 kDa class I heat shock protein-like [Ipomoea nil]	11.9148	1.62371	7.33803	2.87539	2.53061e-23	7.91985e-22	up
g24788.t1	GO:0005516(calmodulin binding);GO:0005634(nucleus);GO:0005886(plasma membrane);GO:0008150(biological_process)	NA	NA	NA	PREDICTED: uncharacterized protein LOC109181902 isoform X1 [Ipomoea nil]	4.53648	17.8189	0.254589	-1.97376	2.55011e-23	7.97091e-22	down
g11638.t1	GO:0051213(dioxygenase activity)	00940(Phenylpropanoid biosynthesis)	K06892	EC:1.14.11.-	oxidoreductase [Ipomoea batatas]	138.643	531.907	0.260652	-1.9398	2.58134e-23	8.05847e-22	down
g58993.t1	NA	NA	NA	NA		1.97286	9.53631	0.206879	-2.27314	2.58649e-23	8.0645e-22	down
g35046.t1	GO:0005737(cytoplasm);GO:0005834(heterotrimeric G-protein complex);GO:0007165(signal transduction)	NA	NA	NA	PREDICTED: uncharacterized WD repeat-containing protein C18H10.05-like [Ipomoea nil]	1.5284	6.84033	0.223439	-2.16205	2.64333e-23	8.23146e-22	down
g16721.t1	GO:0016020(membrane);GO:0016709(oxidoreductase activity, acting on paired donors, with incorporation or reduction of molecular oxygen, NAD(P)H as one donor, and incorporation of one atom of oxygen);GO:0044550(secondary metabolite biosynthetic process)	NA	NA	NA	PREDICTED: cytochrome P450 CYP736A12-like [Ipomoea nil]	5.11496	21.1587	0.241743	-2.04846	2.8642e-23	8.90819e-22	down
g2788.t1	GO:0002679(respiratory burst involved in defense response);GO:0004842(ubiquitin-protein transferase activity);GO:0005737(cytoplasm);GO:0005829(cytosol);GO:0006952(defense response);GO:0009414(response to water deprivation);GO:0010200(response to chitin);GO:0016567(protein ubiquitination);GO:0051865(protein autoubiquitination)	NA	NA	NA	PREDICTED: E3 ubiquitin-protein ligase PUB23-like [Ipomoea nil]	0.572707	3.64976	0.156916	-2.67193	2.92073e-23	9.07273e-22	down
g50580.t1	GO:0004497(monooxygenase activity);GO:0044550(secondary metabolite biosynthetic process)	NA	NA	NA	PREDICTED: uncharacterized protein LOC109152398 [Ipomoea nil]	8.97805	1.44225	6.22503	2.63808	3.15336e-23	9.78324e-22	up
g47762.t1	NA	NA	NA	NA	hypothetical protein DM860_000205 [Cuscuta australis]	13.1074	1.57044	8.34631	3.06114	3.1958e-23	9.90263e-22	up
g57984.t1	GO:0005515(protein binding);GO:0005737(cytoplasm);GO:0006559(L-phenylalanine catabolic process);GO:0006952(defense response);GO:0006979(response to oxidative stress);GO:0009555(pollen development);GO:0009611(response to wounding);GO:0009699(phenylpropanoid biosynthetic process);GO:0009800(cinnamic acid biosynthetic process);GO:0009819(drought recovery);GO:0010224(response to UV-B);GO:0045548(phen…	00360(Phenylalanine metabolism);00940(Phenylpropanoid biosynthesis)	K10775	EC:4.3.1.24	Aromatic amino acid lyase [Cynara cardunculus var. scolymus]	3.87017	15.3963	0.251369	-1.99212	3.5677e-23	1.10413e-21	down
g8564.t1	GO:0005515(protein binding);GO:0005524(ATP binding);GO:0005622(intracellular);GO:0005623(cell);GO:0005634(nucleus);GO:0005739(mitochondrion);GO:0005829(cytosol);GO:0006457(protein folding);GO:0009408(response to heat);GO:0009409(response to cold);GO:0009507(chloroplast);GO:0009532(plastid stroma);GO:0009570(chloroplast stroma);GO:0009579(thylakoid);GO:0009941(chloroplast envelope);GO:0016032(vira…	03040(Spliceosome);04141(Protein processing in endoplasmic reticulum);04144(Endocytosis)	K03283	NA	PREDICTED: stromal 70 kDa heat shock-related protein, chloroplastic-like [Ipomoea nil]	7.13352	1.18188	6.03575	2.59353	3.62152e-23	1.11941e-21	up
g28561.t1	GO:0004601(peroxidase activity);GO:0005515(protein binding);GO:0005576(extracellular region);GO:0005618(cell wall);GO:0005794(Golgi apparatus);GO:0005829(cytosol);GO:0006979(response to oxidative stress);GO:0009809(lignin biosynthetic process);GO:0010089(xylem development);GO:0020037(heme binding);GO:0042744(hydrogen peroxide catabolic process);GO:0046872(metal ion binding);GO:0048046(apoplast);G…	00940(Phenylpropanoid biosynthesis)	K00430	EC:1.11.1.7	anionic peroxidase [Ipomoea batatas]	9.94671	40.1153	0.247953	-2.01186	4.29462e-23	1.32582e-21	down
g50541.t1	GO:0003674(molecular_function);GO:0008150(biological_process);GO:0009507(chloroplast);GO:0016021(integral component of membrane)	NA	NA	NA	PREDICTED: uncharacterized protein LOC109172036 [Ipomoea nil]	8.86654	35.5918	0.249117	-2.0051	4.46305e-23	1.37613e-21	down
g8014.t1	GO:0051213(dioxygenase activity)	00941(Flavonoid biosynthesis)	K05278	EC:1.14.20.6	PREDICTED: protein SRG1 [Ipomoea nil]	11.8055	1.97149	5.98812	2.5821	4.57689e-23	1.40949e-21	up
g51746.t1	GO:0002237(response to molecule of bacterial origin);GO:0003700(DNA binding transcription factor activity);GO:0005515(protein binding);GO:0005634(nucleus);GO:0006351(transcription, DNA-templated);GO:0006355(regulation of transcription, DNA-templated);GO:0009611(response to wounding);GO:0009751(response to salicylic acid);GO:0010200(response to chitin);GO:0031347(regulation of defense response);GO…	04626(Plant-pathogen interaction)	K18834	NA	PREDICTED: probable WRKY transcription factor 40 isoform X2 [Ipomoea nil]	68.6069	260.971	0.262891	-1.92746	5.23534e-23	1.61028e-21	down
g37680.t1	GO:0003743(translation initiation factor activity);GO:0005634(nucleus);GO:0006413(translational initiation)	NA	NA	NA	PREDICTED: uncharacterized protein LOC109162477 [Ipomoea nil]	7.87163	1.39308	5.65053	2.49839	5.43842e-23	1.6707e-21	up
g59417.t1	GO:0004462(lactoylglutathione lyase activity);GO:0005737(cytoplasm);GO:0005975(carbohydrate metabolic process);GO:0016829(lyase activity)	NA	NA	NA	PREDICTED: uncharacterized protein LOC109167166 [Ipomoea nil]	10.6969	42.7482	0.25023	-1.99867	5.52459e-23	1.69509e-21	down
g25435.t1	GO:0005515(protein binding);GO:0005634(nucleus);GO:0005768(endosome);GO:0005886(plasma membrane);GO:0006897(endocytosis);GO:0006952(defense response);GO:0009620(response to fungus);GO:0009863(salicylic acid mediated signaling pathway);GO:0030100(regulation of endocytosis);GO:1900150(regulation of defense response to fungus)	NA	NA	NA	PREDICTED: protein ENHANCED DISEASE RESISTANCE 4-like isoform X1 [Ipomoea nil]	7.12486	27.4331	0.259718	-1.94498	6.1574e-23	1.88694e-21	down
g40044.t1	GO:0042781(3'-tRNA processing endoribonuclease activity)	03013(RNA transport)	K00784	EC:3.1.26.11	PREDICTED: nuclear ribonuclease Z isoform X1 [Ipomoea nil]	14.0989	2.29479	6.14386	2.61914	6.2236e-23	1.90489e-21	up
g418.t1	GO:0003674(molecular_function);GO:0005576(extracellular region);GO:0031225(anchored component of membrane);GO:0051707(response to other organism)	03440(Homologous recombination)	K12173	NA	PREDICTED: thaumatin-like protein 1 [Ipomoea nil]	21.2153	3.96399	5.35201	2.42008	6.34978e-23	1.94114e-21	up
g29447.t1	GO:0003674(molecular_function);GO:0005737(cytoplasm);GO:0008150(biological_process)	NA	NA	NA	PREDICTED: ganglioside-induced differentiation-associated protein 2-like [Ipomoea nil]	22.2642	86.0415	0.258762	-1.9503	6.4989e-23	1.9843e-21	down
g43375.t1	NA	NA	NA	NA		158.203	31.825	4.97104	2.31355	6.62008e-23	2.01884e-21	up
g49725.t1	GO:0005634(nucleus);GO:0006970(response to osmotic stress);GO:0009414(response to water deprivation);GO:0009651(response to salt stress);GO:0009737(response to abscisic acid);GO:0009738(abscisic acid-activated signaling pathway);GO:0010029(regulation of seed germination);GO:0010228(vegetative to reproductive phase transition of meristem)	NA	NA	NA	PREDICTED: EID1-like F-box protein 3 [Ipomoea nil]	4.64056	19.4046	0.239147	-2.06403	6.82571e-23	2.07902e-21	down
g14337.t1	GO:0005739(mitochondrion);GO:0005743(mitochondrial inner membrane);GO:0009916(alternative oxidase activity);GO:0016021(integral component of membrane);GO:0046872(metal ion binding);GO:0055114(oxidation-reduction process);GO:0070469(respiratory chain);GO:0102721(ubiquinol:oxygen oxidoreductase activity)	NA	NA	NA	mitochondrial ubiquinol oxidase 3 [Ipomoea batatas]	0.973316	5.35618	0.181718	-2.46022	7.26627e-23	2.21052e-21	down
g58708.t1	GO:0000103(sulfate assimilation);GO:0006457(protein folding);GO:0009507(chloroplast);GO:0015035(protein disulfide oxidoreductase activity);GO:0016671(oxidoreductase activity, acting on a sulfur group of donors, disulfide as acceptor);GO:0034599(cellular response to oxidative stress);GO:0045454(cell redox homeostasis);GO:0055114(oxidation-reduction process)	NA	NA	NA	PREDICTED: thioredoxin-like 1-2, chloroplastic isoform X1 [Ipomoea nil]	4.87408	19.9026	0.244896	-2.02976	7.51948e-23	2.28477e-21	down
g17918.t1	GO:0004674(protein serine/threonine kinase activity);GO:0005524(ATP binding);GO:0005886(plasma membrane);GO:0006468(protein phosphorylation);GO:0009555(pollen development);GO:0016021(integral component of membrane);GO:0016301(kinase activity);GO:0030246(carbohydrate binding);GO:0042742(defense response to bacterium)	NA	NA	NA	PREDICTED: L-type lectin-domain containing receptor kinase IV.2-like isoform X1 [Ipomoea nil]	1.29342	5.78671	0.223516	-2.16155	7.95047e-23	2.4128e-21	down
g59730.t1	GO:0003841(1-acylglycerol-3-phosphate O-acyltransferase activity);GO:0005739(mitochondrion);GO:0008152(metabolic process);GO:0016021(integral component of membrane);GO:0016024(CDP-diacylglycerol biosynthetic process);GO:0016746(transferase activity, transferring acyl groups)	00561(Glycerolipid metabolism);00564(Glycerophospholipid metabolism)	K13513	EC:2.3.1.-;EC:2.3.1.51	PREDICTED: probable 1-acyl-sn-glycerol-3-phosphate acyltransferase 5 [Ipomoea nil]	9.54422	1.5684	6.08531	2.60533	8.04115e-23	2.43736e-21	up
g55250.t1	GO:0005783(endoplasmic reticulum);GO:0005788(endoplasmic reticulum lumen);GO:0005886(plasma membrane);GO:0006508(proteolysis);GO:0008152(metabolic process);GO:0008237(metallopeptidase activity);GO:0009507(chloroplast);GO:0009611(response to wounding);GO:0010179(IAA-Ala conjugate hydrolase activity);GO:0046872(metal ion binding)	NA	NA	NA	PREDICTED: IAA-amino acid hydrolase ILR1-like 4 [Ipomoea nil]	8.6626	34.0002	0.254781	-1.97267	8.12662e-23	2.46029e-21	down
g9006.t1	NA	NA	NA	NA	PREDICTED: uncharacterized protein LOC109181759 [Ipomoea nil]	31.9864	122.855	0.26036	-1.94142	8.14199e-23	2.46197e-21	down
g41075.t1	GO:0000166(nucleotide binding);GO:0005737(cytoplasm);GO:0005834(heterotrimeric G-protein complex);GO:0008150(biological_process)	00565(Ether lipid metabolism)	K16794	NA	PREDICTED: uncharacterized protein LOC109154843 [Ipomoea nil]	1.12932	5.55969	0.203127	-2.29955	9.52526e-23	2.87677e-21	down
g31462.t1	GO:0003700(DNA binding transcription factor activity);GO:0005634(nucleus);GO:0010200(response to chitin);GO:0043565(sequence-specific DNA binding);GO:0044212(transcription regulatory region DNA binding)	NA	NA	NA	PREDICTED: zinc finger protein ZAT11-like [Ipomoea nil]	1.40004	7.76171	0.180378	-2.47091	1.08445e-22	3.27125e-21	down
g7728.t1	GO:0004553(hydrolase activity, hydrolyzing O-glycosyl compounds);GO:0030247(polysaccharide binding);GO:0046658(anchored component of plasma membrane)	00500(Starch and sucrose metabolism)	K19891	EC:3.2.1.39	PREDICTED: glucan endo-1,3-beta-glucosidase, acidic-like [Ipomoea nil]	6.24784	1.00296	6.22938	2.63909	1.14659e-22	3.45455e-21	up
g30771.t1	GO:0005777(peroxisome);GO:0009408(response to heat)	04141(Protein processing in endoplasmic reticulum)	K13993	NA	PREDICTED: uncharacterized protein LOC109155718 [Ipomoea nil]	12.9509	2.17823	5.9456	2.57182	1.34059e-22	4.03418e-21	up
g58905.t1	GO:0005802(trans-Golgi network);GO:0005886(plasma membrane);GO:0016021(integral component of membrane);GO:0030148(sphingolipid biosynthetic process);GO:0045140(inositol phosphoceramide synthase activity)	00600(Sphingolipid metabolism)	K04714	EC:2.7.8.27	PREDICTED: phosphatidylinositol:ceramide inositolphosphotransferase 1-like [Ipomoea nil]	63.2676	236.024	0.268055	-1.8994	1.59963e-22	4.80792e-21	down
g5746.t1	GO:0004722(protein serine/threonine phosphatase activity);GO:0006470(protein dephosphorylation);GO:0009507(chloroplast);GO:0046872(metal ion binding)	NA	NA	NA	PREDICTED: probable protein phosphatase 2C 74 [Ipomoea nil]	4.88455	19.8042	0.246642	-2.01951	1.62394e-22	4.87513e-21	down
g17024.t1	GO:0000287(magnesium ion binding);GO:0004427(inorganic diphosphatase activity);GO:0005737(cytoplasm);GO:0005829(cytosol);GO:0006796(phosphate-containing compound metabolic process);GO:0016020(membrane);GO:0046686(response to cadmium ion)	00190(Oxidative phosphorylation)	K01507	EC:3.6.1.1	PREDICTED: soluble inorganic pyrophosphatase-like isoform X2 [Ipomoea nil]	15.8184	60.2984	0.262335	-1.93052	1.63133e-22	4.89144e-21	down
g34785.t1	GO:0004022(alcohol dehydrogenase (NAD) activity);GO:0005829(cytosol);GO:0006561(proline biosynthetic process);GO:0009408(response to heat);GO:0009414(response to water deprivation);GO:0009688(abscisic acid biosynthetic process);GO:0009750(response to fructose);GO:0010115(regulation of abscisic acid biosynthetic process);GO:0010182(sugar mediated signaling pathway);GO:0010301(xanthoxin dehydrogena…	00906(Carotenoid biosynthesis)	K09841	EC:1.1.1.288	PREDICTED: secoisolariciresinol dehydrogenase-like [Ipomoea nil]	21.2532	3.7995	5.59367	2.4838	1.67242e-22	5.00865e-21	up
g51406.t1	GO:0005515(protein binding);GO:0009507(chloroplast);GO:0009535(chloroplast thylakoid membrane);GO:0009579(thylakoid);GO:0009735(response to cytokinin);GO:0016021(integral component of membrane);GO:0061635(regulation of protein complex stability)	NA	NA	NA	PREDICTED: uncharacterized protein LOC109189199 [Ipomoea nil]	53.8536	10.5879	5.08632	2.34662	1.68987e-22	5.05487e-21	up
g8129.t1	GO:0003723(RNA binding);GO:0004525(ribonuclease III activity);GO:0005634(nucleus);GO:0005737(cytoplasm);GO:0016442(RISC complex);GO:0030422(production of siRNA involved in RNA interference)	NA	NA	NA	PREDICTED: endoribonuclease Dicer homolog 2-like [Ipomoea nil]	19.1869	3.90136	4.918	2.29807	1.71184e-22	5.11448e-21	up
g51130.t1	GO:0005524(ATP binding);GO:0005886(plasma membrane);GO:0009507(chloroplast);GO:0016301(kinase activity);GO:0016310(phosphorylation)	NA	NA	NA	PREDICTED: probable serine/threonine-protein kinase Cx32, chloroplastic isoform X1 [Ipomoea nil]	4.34018	17.7772	0.244143	-2.0342	1.71558e-22	5.11954e-21	down
g43368.t1	GO:0005737(cytoplasm);GO:0030001(metal ion transport);GO:0046914(transition metal ion binding);GO:0046916(cellular transition metal ion homeostasis)	NA	NA	NA	PREDICTED: heavy metal-associated isoprenylated plant protein 39-like isoform X2 [Ipomoea nil]	11.4636	45.0242	0.25461	-1.97364	1.79423e-22	5.34786e-21	down
g379.t1	GO:0000139(Golgi membrane);GO:0005515(protein binding);GO:0005768(endosome);GO:0005794(Golgi apparatus);GO:0005802(trans-Golgi network);GO:0005886(plasma membrane);GO:0016021(integral component of membrane);GO:0016757(transferase activity, transferring glycosyl groups);GO:0016759(cellulose synthase activity);GO:0042803(protein homodimerization activity);GO:0071555(cell wall organization)	NA	NA	NA	PREDICTED: xyloglucan glycosyltransferase 4 [Ipomoea nil]	14.0979	52.9742	0.266127	-1.90981	1.84898e-22	5.50449e-21	down
g42644.t1	GO:0004674(protein serine/threonine kinase activity);GO:0005515(protein binding);GO:0005524(ATP binding);GO:0005886(plasma membrane);GO:0009506(plasmodesma);GO:0009755(hormone-mediated signaling pathway);GO:0009786(regulation of asymmetric cell division);GO:0009793(embryo development ending in seed dormancy);GO:0009986(cell surface);GO:0010311(lateral root formation);GO:0016021(integral component…	NA	NA	NA	PREDICTED: serine/threonine-protein kinase-like protein ACR4 [Ipomoea nil]	2.04838	0.26125	7.8407	2.97098	1.85349e-22	5.51137e-21	up
g4315.t1	GO:0016165(linoleate 13S-lipoxygenase activity)	00591(Linoleic acid metabolism);00592(alpha-Linolenic acid metabolism)	K00454	EC:1.13.11.12	PREDICTED: linoleate 13S-lipoxygenase 2-1, chloroplastic [Ipomoea nil]	1.35851	8.35377	0.162622	-2.6204	1.90285e-22	5.65145e-21	down
g46008.t1	GO:0000302(response to reactive oxygen species);GO:0003677(DNA binding);GO:0003700(DNA binding transcription factor activity);GO:0005515(protein binding);GO:0005634(nucleus);GO:0005737(cytoplasm);GO:0006351(transcription, DNA-templated);GO:0006355(regulation of transcription, DNA-templated);GO:0010200(response to chitin);GO:0042803(protein homodimerization activity);GO:0043565(sequence-specific D…	NA	NA	NA	PREDICTED: heat stress transcription factor A-4c-like [Ipomoea nil]	1.72036	8.29824	0.207317	-2.27009	1.93688e-22	5.74568e-21	down
g37376.t1	GO:0005739(mitochondrion);GO:0009507(chloroplast);GO:0009534(chloroplast thylakoid);GO:0009535(chloroplast thylakoid membrane);GO:0009941(chloroplast envelope);GO:0010287(plastoglobule)	00480(Glutathione metabolism)	K01256	EC:3.4.11.2	PREDICTED: uncharacterized protein At2g34460, chloroplastic [Ipomoea nil]	14.7653	2.55292	5.78371	2.53199	2.13728e-22	6.33267e-21	up
g7879.t1	GO:0005886(plasma membrane);GO:0009877(nodulation);GO:0017110(nucleoside-diphosphatase activity);GO:0043273(CTPase activity)	00230(Purine metabolism);00240(Pyrimidine metabolism)	K14641	EC:3.6.1.5	PREDICTED: apyrase-like [Ipomoea nil]	7.02808	27.3542	0.256929	-1.96056	2.46488e-22	7.2947e-21	down
g27618.t1	GO:0043161(proteasome-mediated ubiquitin-dependent protein catabolic process);GO:0061630(ubiquitin protein ligase activity)	NA	NA	NA	PREDICTED: E3 ubiquitin ligase BIG BROTHER-related-like isoform X1 [Ipomoea nil]	2.14467	10.101	0.212322	-2.23568	2.49356e-22	7.37086e-21	down
g61606.t1	GO:0005634(nucleus);GO:0005737(cytoplasm)	NA	NA	NA	PREDICTED: U-box domain-containing protein 4-like [Ipomoea nil]	3.3352	13.4236	0.248458	-2.00892	2.65354e-22	7.83453e-21	down
g58492.t1	NA	NA	NA	NA		2.39179	13.2002	0.181194	-2.46439	2.73224e-22	8.05738e-21	down
g4908.t1	GO:0003674(molecular_function);GO:0005634(nucleus);GO:0048235(pollen sperm cell differentiation)	NA	NA	NA	PREDICTED: protein TRM32-like isoform X1 [Ipomoea nil]	5.53912	20.9686	0.264163	-1.9205	2.81966e-22	8.30538e-21	down
g63089.t1	GO:0009507(chloroplast);GO:0016021(integral component of membrane)	NA	NA	NA	PREDICTED: uncharacterized protein LOC109190899 [Ipomoea nil]	11.8676	2.31776	5.12029	2.35623	2.86816e-22	8.43833e-21	up
g38650.t1	GO:0000271(polysaccharide biosynthetic process);GO:0005794(Golgi apparatus);GO:0016757(transferase activity, transferring glycosyl groups)	NA	NA	NA	PREDICTED: probable galacturonosyltransferase-like 1 [Ipomoea nil]	1.37656	6.45882	0.213129	-2.2302	2.87369e-22	8.44468e-21	down
g60668.t1	GO:0005634(nucleus);GO:0016757(transferase activity, transferring glycosyl groups)	NA	NA	NA	PREDICTED: uncharacterized protein LOC109149118 [Ipomoea nil]	1.13963	5.43245	0.209782	-2.25304	2.91574e-22	8.55818e-21	down
g46026.t1	GO:0004806(triglyceride lipase activity);GO:0006629(lipid metabolic process);GO:0009507(chloroplast);GO:0016042(lipid catabolic process)	00220(Arginine biosynthesis)	K00145	EC:1.2.1.38	PREDICTED: phospholipase A1-IIalpha-like [Ipomoea nil]	6.5541	25.5922	0.256097	-1.96524	2.98633e-22	8.75513e-21	down
g4849.t1	GO:0005515(protein binding);GO:0005737(cytoplasm);GO:0009408(response to heat);GO:0009644(response to high light intensity);GO:0010286(heat acclimation);GO:0042542(response to hydrogen peroxide)	04141(Protein processing in endoplasmic reticulum)	K13993	NA	PREDICTED: 18.2 kDa class I heat shock protein-like [Ipomoea nil]	17.5221	2.91178	6.01767	2.5892	3.17412e-22	9.29479e-21	up
g54444.t1	NA	NA	NA	NA		35.5047	133.619	0.265716	-1.91204	3.18665e-22	9.32059e-21	down
g4560.t1	GO:0016787(hydrolase activity)	03010(Ribosome)	K02952	NA	PREDICTED: uncharacterized protein LOC109192900 isoform X1 [Ipomoea nil]	3.05036	12.8398	0.237569	-2.07358	3.23899e-22	9.46262e-21	down
g5787.t1	GO:0003674(molecular_function);GO:0008150(biological_process)	NA	NA	NA	PREDICTED: uncharacterized protein LOC109148547 isoform X2 [Ipomoea nil]	18.0197	3.34043	5.39444	2.43147	3.31457e-22	9.67212e-21	up
g17356.t1	GO:0009813(flavonoid biosynthetic process);GO:0043231(intracellular membrane-bounded organelle);GO:0052696(flavonoid glucuronidation);GO:0080043(quercetin 3-O-glucosyltransferase activity);GO:0080044(quercetin 7-O-glucosyltransferase activity)	00565(Ether lipid metabolism);00600(Sphingolipid metabolism)	K04628	EC:2.4.1.47	PREDICTED: UDP-glycosyltransferase 83A1-like [Ipomoea nil]	18.9245	3.64611	5.19034	2.37583	3.34372e-22	9.74582e-21	up
g12574.t1	GO:0003674(molecular_function);GO:0005634(nucleus);GO:0008150(biological_process)	NA	NA	NA	PREDICTED: uncharacterized protein LOC109161126 [Ipomoea nil]	9.10796	35.5679	0.256073	-1.96538	3.42814e-22	9.98026e-21	down
g24448.t1	GO:0004674(protein serine/threonine kinase activity);GO:0005886(plasma membrane);GO:0007166(cell surface receptor signaling pathway)	NA	NA	NA	PREDICTED: wall-associated receptor kinase 2-like [Ipomoea nil]	0.96111	4.40826	0.218025	-2.19744	3.67681e-22	1.06918e-20	down
g41997.t1	GO:0009834(plant-type secondary cell wall biogenesis);GO:0010417(glucuronoxylan biosynthetic process);GO:0042285(xylosyltransferase activity)	NA	NA	NA	PREDICTED: probable beta-1,4-xylosyltransferase IRX9H [Ipomoea nil]	3.81753	14.9372	0.255573	-1.9682	3.70587e-22	1.07638e-20	down
g51087.t1	GO:0005096(GTPase activator activity);GO:0007165(signal transduction);GO:0009507(chloroplast)	NA	NA	NA	PREDICTED: rho GTPase-activating protein 5-like isoform X1 [Ipomoea nil]	1.25335	5.41862	0.231305	-2.11213	3.83867e-22	1.11366e-20	down
g34068.t1	GO:0008878(glucose-1-phosphate adenylyltransferase activity)	00500(Starch and sucrose metabolism);00520(Amino sugar and nucleotide sugar metabolism)	K00975	EC:2.7.7.27	ADP-glucose pyrophosphorylase large subunit 2 [Ipomoea batatas]	5.57347	0.8745	6.37332	2.67204	4.02108e-22	1.16523e-20	up
g14182.t1	GO:0005524(ATP binding);GO:0005886(plasma membrane);GO:0016887(ATPase activity)	NA	NA	NA	PREDICTED: AAA-ATPase At5g57480-like [Ipomoea nil]	2.18775	9.36823	0.233528	-2.09833	4.03962e-22	1.1679e-20	down
g19173.t1	GO:0034638(phosphatidylcholine catabolic process)	00564(Glycerophospholipid metabolism);00565(Ether lipid metabolism);04144(Endocytosis)	K01115	EC:3.1.4.4	PREDICTED: phospholipase D alpha 1-like isoform X1 [Ipomoea nil]	19.3591	3.89868	4.96556	2.31196	4.03963e-22	1.1679e-20	up
g9920.t1	GO:0003824(catalytic activity);GO:0005576(extracellular region);GO:0005773(vacuole);GO:0008150(biological_process)	NA	NA	NA	PREDICTED: gamma-interferon-inducible lysosomal thiol reductase-like [Ipomoea nil]	14.5345	2.4746	5.87347	2.55421	4.36837e-22	1.26149e-20	up
g38558.t1	GO:0005576(extracellular region);GO:0016042(lipid catabolic process);GO:0016298(lipase activity);GO:0016746(transferase activity, transferring acyl groups);GO:0019953(sexual reproduction);GO:0052689(carboxylic ester hydrolase activity)	00561(Glycerolipid metabolism)	K00679	EC:2.3.1.158	PREDICTED: GDSL esterase/lipase EXL3-like [Ipomoea nil]	13.6621	2.66691	5.12282	2.35694	4.50099e-22	1.29829e-20	up
g9401.t1	GO:0009737(response to abscisic acid)	04626(Plant-pathogen interaction)	K16225	NA	PREDICTED: probable WRKY transcription factor 46 [Ipomoea nil]	6.1954	24.1784	0.256237	-1.96445	4.62068e-22	1.33128e-20	down
g12828.t1	GO:0003993(acid phosphatase activity);GO:0004722(protein serine/threonine phosphatase activity);GO:0005576(extracellular region);GO:0005737(cytoplasm);GO:0016311(dephosphorylation);GO:0046872(metal ion binding)	03040(Spliceosome)	K12867	NA	PREDICTED: probable inactive purple acid phosphatase 29 [Ipomoea nil]	17.4806	64.4394	0.271271	-1.88219	5.10943e-22	1.4704e-20	down
g41949.t1	GO:0005739(mitochondrion);GO:0016021(integral component of membrane)	NA	NA	NA	PREDICTED: uncharacterized protein LOC109169793 [Ipomoea nil]	0.789782	4.28194	0.184445	-2.43874	5.22091e-22	1.50076e-20	down
g34141.t1	GO:0009813(flavonoid biosynthetic process);GO:0043231(intracellular membrane-bounded organelle);GO:0052696(flavonoid glucuronidation);GO:0080043(quercetin 3-O-glucosyltransferase activity);GO:0080044(quercetin 7-O-glucosyltransferase activity)	NA	NA	NA	PREDICTED: scopoletin glucosyltransferase-like [Ipomoea nil]	1.33635	6.16062	0.216918	-2.20478	5.28886e-22	1.51855e-20	down
g12194.t1	GO:0003677(DNA binding);GO:0003700(DNA binding transcription factor activity);GO:0005634(nucleus);GO:0006351(transcription, DNA-templated);GO:0006355(regulation of transcription, DNA-templated);GO:0009744(response to sucrose);GO:0009965(leaf morphogenesis);GO:0043565(sequence-specific DNA binding);GO:0048826(cotyledon morphogenesis);GO:0080022(primary root development)	NA	NA	NA	PREDICTED: homeobox-leucine zipper protein ATHB-13-like [Ipomoea nil]	27.2573	5.30656	5.13653	2.36079	5.6922e-22	1.63248e-20	up
g43227.t1	GO:0005509(calcium ion binding)	04626(Plant-pathogen interaction)	K13448	NA	PREDICTED: calmodulin-like protein 1 [Ipomoea nil]	3.00023	13.015	0.230522	-2.11702	5.71486e-22	1.63711e-20	down
g61097.t1	GO:0004674(protein serine/threonine kinase activity);GO:0005886(plasma membrane);GO:0006468(protein phosphorylation);GO:0006952(defense response);GO:0009506(plasmodesma)	NA	NA	NA	PREDICTED: uncharacterized protein LOC109190332 [Ipomoea nil]	0.879857	4.03233	0.218201	-2.19627	5.77157e-22	1.65146e-20	down
g26453.t1	GO:0004017(adenylate kinase activity);GO:0005524(ATP binding);GO:0009507(chloroplast);GO:0009534(chloroplast thylakoid);GO:0009535(chloroplast thylakoid membrane);GO:0009941(chloroplast envelope)	00230(Purine metabolism);00730(Thiamine metabolism)	K00939	EC:2.7.4.3	PREDICTED: adenylate kinase 5, chloroplastic isoform X1 [Ipomoea nil]	35.3727	7.31478	4.83578	2.27375	5.98529e-22	1.71066e-20	up
g24573.t1	GO:0003677(DNA binding);GO:0005634(nucleus);GO:0006351(transcription, DNA-templated);GO:0045892(negative regulation of transcription, DNA-templated)	NA	NA	NA	PREDICTED: transcription repressor OFP1-like isoform X1 [Ipomoea nil]	22.2046	4.23531	5.24273	2.39032	5.99851e-22	1.71248e-20	up
g42174.t1	GO:0005507(copper ion binding);GO:0009809(lignin biosynthetic process);GO:0016722(oxidoreductase activity, oxidizing metal ions)	NA	NA	NA	PREDICTED: laccase-15-like [Ipomoea nil]	8.19148	30.6083	0.267623	-1.90172	6.31428e-22	1.80041e-20	down
g60987.t1	GO:0003676(nucleic acid binding);GO:0003677(DNA binding);GO:0003700(DNA binding transcription factor activity);GO:0005634(nucleus);GO:0006351(transcription, DNA-templated);GO:0006355(regulation of transcription, DNA-templated);GO:0008270(zinc ion binding);GO:0046872(metal ion binding)	00052(Galactose metabolism);00600(Sphingolipid metabolism);00531(Glycosaminoglycan degradation);00604(Glycosphingolipid biosynthesis - ganglio series);00511(Other glycan degradation)	K12309	EC:3.2.1.23	PREDICTED: protein indeterminate-domain 7-like isoform X2 [Ipomoea nil]	51.5472	10.6498	4.8402	2.27507	6.32088e-22	1.80041e-20	up
g39434.t1	GO:0004252(serine-type endopeptidase activity);GO:0016485(protein processing)	00510(N-Glycan biosynthesis)	K00729	EC:2.4.1.117	PREDICTED: RHOMBOID-like protein 2 [Ipomoea nil]	18.7605	69.2754	0.270811	-1.88464	6.35424e-22	1.80785e-20	down
g31351.t1	GO:0000325(plant-type vacuole);GO:0005524(ATP binding);GO:0005774(vacuolar membrane);GO:0005886(plasma membrane);GO:0008559(xenobiotic transmembrane transporting ATPase activity);GO:0016021(integral component of membrane);GO:0042626(ATPase activity, coupled to transmembrane movement of substances);GO:0055085(transmembrane transport)	02010(ABC transporters)	K05666	NA	PREDICTED: ABC transporter C family member 8 [Ipomoea nil]	11.7471	2.35968	4.97826	2.31564	7.08815e-22	2.01437e-20	up
g25182.t1	GO:0003700(DNA binding transcription factor activity);GO:0005515(protein binding);GO:0005634(nucleus);GO:0005886(plasma membrane);GO:0006355(regulation of transcription, DNA-templated);GO:0010629(negative regulation of gene expression);GO:1900037(regulation of cellular response to hypoxia)	NA	NA	NA	PREDICTED: lateral signaling target protein 2 homolog [Ipomoea nil]	1.86603	7.95473	0.234581	-2.09184	7.22655e-22	2.05137e-20	down
g20434.t1	GO:0005215(transporter activity);GO:0005345(purine nucleobase transmembrane transporter activity);GO:0006863(purine nucleobase transport);GO:0015853(adenine transport);GO:0015854(guanine transport);GO:0016020(membrane);GO:0016021(integral component of membrane);GO:0022857(transmembrane transporter activity)	NA	NA	NA	PREDICTED: adenine/guanine permease AZG1-like [Ipomoea nil]	40.4071	147.216	0.274474	-1.86526	7.83371e-22	2.22121e-20	down
g14370.t1	GO:0005739(mitochondrion);GO:0005743(mitochondrial inner membrane);GO:0009916(alternative oxidase activity);GO:0016021(integral component of membrane);GO:0046872(metal ion binding);GO:0055114(oxidation-reduction process);GO:0070469(respiratory chain);GO:0102721(ubiquinol:oxygen oxidoreductase activity)	NA	NA	NA	mitochondrial ubiquinol oxidase 3 [Ipomoea batatas]	10.7154	40.6022	0.263913	-1.92187	7.99217e-22	2.26357e-20	down
g22314.t1	GO:0004674(protein serine/threonine kinase activity);GO:0005886(plasma membrane);GO:0007166(cell surface receptor signaling pathway)	NA	NA	NA	PREDICTED: LEAF RUST 10 DISEASE-RESISTANCE LOCUS RECEPTOR-LIKE PROTEIN KINASE-like 2.1 isoform X1 [Ipomoea nil]	1.37402	6.73556	0.203995	-2.2934	8.25688e-22	2.3359e-20	down
g57981.t1	GO:0005515(protein binding);GO:0005737(cytoplasm);GO:0006559(L-phenylalanine catabolic process);GO:0006952(defense response);GO:0006979(response to oxidative stress);GO:0009555(pollen development);GO:0009611(response to wounding);GO:0009699(phenylpropanoid biosynthetic process);GO:0009800(cinnamic acid biosynthetic process);GO:0009819(drought recovery);GO:0010224(response to UV-B);GO:0045548(phen…	00360(Phenylalanine metabolism);00940(Phenylpropanoid biosynthesis)	K10775	EC:4.3.1.24	PREDICTED: phenylalanine ammonia-lyase-like [Ipomoea nil]	6.02067	22.7461	0.26469	-1.91762	8.58856e-22	2.42699e-20	down
g41994.t1	GO:0005634(nucleus);GO:0006351(transcription, DNA-templated);GO:0043565(sequence-specific DNA binding)	04075(Plant hormone signal transduction)	K14431	NA	PREDICTED: protein DOG1-like 4 [Ipomoea nil]	2.77325	12.512	0.221647	-2.17366	8.82034e-22	2.48968e-20	down
g30707.t1	GO:0005777(peroxisome);GO:0009408(response to heat)	04141(Protein processing in endoplasmic reticulum)	K13993	NA	PREDICTED: uncharacterized protein LOC109155718 [Ipomoea nil]	42.7452	8.63327	4.95121	2.30778	9.42178e-22	2.65645e-20	up
g60535.t1	GO:0003674(molecular_function);GO:0005739(mitochondrion);GO:0009733(response to auxin)	04075(Plant hormone signal transduction)	K14488	NA	PREDICTED: auxin-induced protein 10A5-like [Ipomoea nil]	2.46072	11.9865	0.205291	-2.28426	9.66784e-22	2.72276e-20	down
g35054.t1	GO:0016491(oxidoreductase activity);GO:0055114(oxidation-reduction process)	NA	NA	NA	PREDICTED: short-chain dehydrogenase TIC 32, chloroplastic-like [Ipomoea nil]	1.12694	5.4276	0.207631	-2.26791	1.01093e-21	2.84389e-20	down
g35469.t1	NA	NA	NA	NA	PREDICTED: uncharacterized protein LOC104210114 [Nicotiana sylvestris]	4.6299	21.0849	0.219584	-2.18716	1.01837e-21	2.86161e-20	down
g55143.t1	GO:0043161(proteasome-mediated ubiquitin-dependent protein catabolic process);GO:0061630(ubiquitin protein ligase activity)	NA	NA	NA	PREDICTED: RING-H2 finger protein ATL3-like [Ipomoea nil]	3.80821	14.5716	0.261345	-1.93597	1.02042e-21	2.86416e-20	down
g63889.t1	GO:0005773(vacuole);GO:0005887(integral component of plasma membrane);GO:0009506(plasmodesma);GO:0009992(cellular water homeostasis);GO:0015250(water channel activity);GO:0015254(glycerol channel activity);GO:0034220(ion transmembrane transport)	NA	NA	NA	PREDICTED: aquaporin PIP2-4-like [Ipomoea nil]	590.351	126.872	4.65312	2.2182	1.02564e-21	2.87558e-20	up
g38856.t1	GO:0003993(acid phosphatase activity);GO:0004722(protein serine/threonine phosphatase activity);GO:0005576(extracellular region);GO:0005829(cytosol);GO:0009505(plant-type cell wall);GO:0016036(cellular response to phosphate starvation);GO:0046872(metal ion binding)	00073(Cutin, suberine and wax biosynthesis)	K15400	EC:2.3.1.188	PREDICTED: purple acid phosphatase 1-like [Ipomoea nil]	3.4218	13.5177	0.253134	-1.98203	1.10333e-21	3.08993e-20	down
g36134.t1	GO:0005737(cytoplasm);GO:0008146(sulfotransferase activity);GO:0019761(glucosinolate biosynthetic process);GO:0047364(desulfoglucosinolate sulfotransferase activity);GO:0080066(3-methylthiopropyl-desulfoglucosinolate sulfotransferase activity);GO:0080067(4-methylthiobutyl-desulfoglucosinolate sulfotransferase activity);GO:0080068(5-methylthiopentyl-desulfoglucosinolate sulfotransferase activity);…	NA	NA	NA	PREDICTED: cytosolic sulfotransferase 17-like [Ipomoea nil]	0.864193	4.85105	0.178145	-2.48887	1.15398e-21	3.22818e-20	down
g53723.t1	GO:0005634(nucleus);GO:0005737(cytoplasm)	NA	NA	NA	PREDICTED: U-box domain-containing protein 19-like [Ipomoea nil]	25.902	93.9638	0.275659	-1.85904	1.15736e-21	3.22972e-20	down
g34420.t1	GO:0003700(DNA binding transcription factor activity);GO:0005515(protein binding);GO:0005634(nucleus);GO:0006351(transcription, DNA-templated);GO:0006355(regulation of transcription, DNA-templated);GO:0009873(ethylene-activated signaling pathway);GO:0010200(response to chitin);GO:0016036(cellular response to phosphate starvation);GO:0043565(sequence-specific DNA binding);GO:0044212(transcription …	00970(Aminoacyl-tRNA biosynthesis)	K01892	EC:6.1.1.21	PREDICTED: probable WRKY transcription factor 31 isoform X1 [Ipomoea nil]	58.4357	211.102	0.276813	-1.85302	1.15813e-21	3.22972e-20	down
g58979.t1	GO:0005509(calcium ion binding)	04626(Plant-pathogen interaction)	K13448	NA	PREDICTED: probable calcium-binding protein CML18 [Ipomoea nil]	16.8179	62.8391	0.267633	-1.90167	1.1584e-21	3.22972e-20	down
g51137.t1	GO:0003844(1,4-alpha-glucan branching enzyme activity);GO:0005982(starch metabolic process);GO:0009501(amyloplast)	00500(Starch and sucrose metabolism)	K00700	EC:2.4.1.18	starch branching enzyme I [Ipomoea batatas]	14.3364	2.88833	4.96355	2.31137	1.24058e-21	3.45498e-20	up
g5065.t1	GO:0004842(ubiquitin-protein transferase activity);GO:0005634(nucleus);GO:0006511(ubiquitin-dependent protein catabolic process)	NA	NA	NA	PREDICTED: F-box/LRR-repeat protein 3-like [Ipomoea nil]	1.24668	5.37137	0.232097	-2.1072	1.25367e-21	3.48371e-20	down
g402.t1	GO:0004462(lactoylglutathione lyase activity);GO:0005737(cytoplasm);GO:0005975(carbohydrate metabolic process);GO:0016829(lyase activity)	NA	NA	NA	PREDICTED: uncharacterized protein LOC109172708 [Ipomoea nil]	17.0851	2.97224	5.74822	2.52311	1.25367e-21	3.48371e-20	up
g25970.t1	GO:0005351(carbohydrate:proton symporter activity);GO:0005355(glucose transmembrane transporter activity);GO:0005887(integral component of plasma membrane);GO:0046323(glucose import)	NA	NA	NA	PREDICTED: sugar transport protein 14-like [Ipomoea nil]	17.5679	64.1663	0.273788	-1.86887	1.2646e-21	3.51017e-20	down
g29665.t1	GO:0005249(voltage-gated potassium channel activity);GO:0005887(integral component of plasma membrane);GO:0042391(regulation of membrane potential)	NA	NA	NA	PREDICTED: potassium channel SKOR-like isoform X1 [Ipomoea nil]	0.997113	4.28793	0.23254	-2.10445	1.30026e-21	3.60517e-20	down
g58982.t1	GO:0005509(calcium ion binding);GO:0008266(poly(U) RNA binding);GO:0009507(chloroplast);GO:0009534(chloroplast thylakoid);GO:0009535(chloroplast thylakoid membrane);GO:0009543(chloroplast thylakoid lumen);GO:0009570(chloroplast stroma);GO:0009579(thylakoid);GO:0009654(photosystem II oxygen evolving complex);GO:0009941(chloroplast envelope);GO:0019684(photosynthesis, light reaction);GO:0019898(ext…	00195(Photosynthesis)	K02717	NA	PREDICTED: oxygen-evolving enhancer protein 2, chloroplastic-like [Ipomoea nil]	29.1116	5.76478	5.0499	2.33625	1.60246e-21	4.43815e-20	up
g29449.t1	GO:0003674(molecular_function);GO:0005737(cytoplasm);GO:0008150(biological_process)	NA	NA	NA	PREDICTED: ganglioside-induced differentiation-associated protein 2-like [Ipomoea nil]	6.84393	27.0943	0.252597	-1.98509	1.65728e-21	4.58491e-20	down
g37696.t1	GO:0005515(protein binding)	04016(MAPK signaling pathway - plant);04626(Plant-pathogen interaction)	K13420	EC:2.7.11.1	PREDICTED: receptor kinase-like protein Xa21 isoform X1 [Ipomoea nil]	6.42117	1.16127	5.52945	2.46714	1.70899e-21	4.72272e-20	up
g46410.t1	GO:0004674(protein serine/threonine kinase activity);GO:0005886(plasma membrane);GO:0006468(protein phosphorylation);GO:0006952(defense response);GO:0009506(plasmodesma)	NA	NA	NA	PREDICTED: cysteine-rich receptor-like protein kinase 25 [Ipomoea nil]	2.29391	9.22255	0.248728	-2.00736	1.74481e-21	4.81642e-20	down
g37671.t1	GO:0004674(protein serine/threonine kinase activity);GO:0005524(ATP binding);GO:0005886(plasma membrane);GO:0006468(protein phosphorylation);GO:0007169(transmembrane receptor protein tyrosine kinase signaling pathway);GO:0009507(chloroplast);GO:0016021(integral component of membrane);GO:0016301(kinase activity)	04016(MAPK signaling pathway - plant);04626(Plant-pathogen interaction)	K13420	EC:2.7.11.1	PREDICTED: receptor kinase-like protein Xa21 [Ipomoea nil]	3.06802	0.506105	6.06201	2.5998	1.76522e-21	4.86738e-20	up
g60221.t1	GO:0004146(dihydrofolate reductase activity);GO:0009507(chloroplast)	04016(MAPK signaling pathway - plant);04070(Phosphatidylinositol signaling system);04626(Plant-pathogen interaction)	K02183	NA	PREDICTED: esterase AGAP003155-like [Ipomoea nil]	39.9115	144.467	0.276268	-1.85586	1.78592e-21	4.91905e-20	down
g55181.t1	GO:0005515(protein binding)	NA	NA	NA	PREDICTED: putative receptor-like protein kinase At1g72540 [Ipomoea nil]	5.68792	21.6315	0.262946	-1.92716	1.92655e-21	5.30055e-20	down
g59151.t1	GO:0005634(nucleus);GO:0007004(telomere maintenance via telomerase);GO:0008150(biological_process);GO:0042162(telomeric DNA binding)	03015(mRNA surveillance pathway)	K14409	NA	PREDICTED: protein SMG7L-like [Ipomoea nil]	18.3119	3.81458	4.8005	2.26319	2.25312e-21	6.19225e-20	up
g41947.t1	GO:0004842(ubiquitin-protein transferase activity);GO:0019005(SCF ubiquitin ligase complex);GO:0031146(SCF-dependent proteasomal ubiquitin-dependent protein catabolic process)	NA	NA	NA	PREDICTED: F-box/kelch-repeat protein At5g43190 [Ipomoea nil]	9.13874	34.0466	0.268418	-1.89745	2.3713e-21	6.50989e-20	down
g51132.t1	GO:0005524(ATP binding);GO:0005886(plasma membrane);GO:0009507(chloroplast);GO:0016301(kinase activity);GO:0016310(phosphorylation)	NA	NA	NA	PREDICTED: probable serine/threonine-protein kinase Cx32, chloroplastic isoform X1 [Ipomoea nil]	2.19823	9.64727	0.227861	-2.13378	2.41454e-21	6.62133e-20	down
g15098.t1	GO:0016491(oxidoreductase activity);GO:0055114(oxidation-reduction process)	NA	NA	NA	PREDICTED: uncharacterized protein LOC109169031 [Ipomoea nil]	8.60013	32.1502	0.267498	-1.9024	2.81314e-21	7.70598e-20	down
g6235.t1	GO:0006629(lipid metabolic process);GO:0016020(membrane);GO:0016298(lipase activity)	00561(Glycerolipid metabolism)	K01054	EC:3.1.1.23	PREDICTED: uncharacterized protein LOC109183857 isoform X1 [Ipomoea nil]	31.0684	6.49633	4.78245	2.25775	2.84109e-21	7.77403e-20	up
g34950.t1	GO:0003674(molecular_function);GO:0009507(chloroplast);GO:0009534(chloroplast thylakoid);GO:0009535(chloroplast thylakoid membrane);GO:0009538(photosystem I reaction center);GO:0009579(thylakoid);GO:0009941(chloroplast envelope);GO:0010287(plastoglobule);GO:0015979(photosynthesis);GO:0016020(membrane);GO:0016021(integral component of membrane)	00195(Photosynthesis)	K02694	NA	PREDICTED: LOB domain-containing protein 4-like [Ipomoea nil]	4.20284	0.571742	7.35093	2.87793	2.95889e-21	8.08753e-20	up
g17189.t1	GO:0005618(cell wall);GO:0005634(nucleus);GO:0005730(nucleolus);GO:0005737(cytoplasm);GO:0005819(spindle);GO:0005874(microtubule);GO:0007049(cell cycle);GO:0008017(microtubule binding);GO:0009524(phragmoplast);GO:0009652(thigmotropism);GO:0030865(cortical cytoskeleton organization);GO:0051301(cell division)	NA	NA	NA	PREDICTED: microtubule-associated protein RP/EB family member 1C isoform X1 [Ipomoea nil]	2.85822	11.1994	0.255211	-1.97024	2.9804e-21	8.13743e-20	down
g24661.t1	GO:0004040(amidase activity);GO:0005773(vacuole);GO:0005774(vacuolar membrane);GO:0005783(endoplasmic reticulum);GO:0005789(endoplasmic reticulum membrane);GO:0005794(Golgi apparatus);GO:0005886(plasma membrane);GO:0016021(integral component of membrane);GO:0042742(defense response to bacterium);GO:0047412(N-(long-chain-acyl)ethanolamine deacylase activity);GO:0070291(N-acylethanolamine metabolic…	00970(Aminoacyl-tRNA biosynthesis)	K02433	EC:6.3.5.6;EC:6.3.5.7	PREDICTED: fatty acid amide hydrolase-like [Ipomoea nil]	12.9655	2.56281	5.0591	2.33888	2.99155e-21	8.15897e-20	up
g17025.t1	GO:0003689(DNA clamp loader activity);GO:0005663(DNA replication factor C complex);GO:0006261(DNA-dependent DNA replication)	03030(DNA replication);03420(Nucleotide excision repair);03430(Mismatch repair)	K10756	NA	PREDICTED: uncharacterized protein LOC109177614 [Ipomoea nil]	0.313868	1.76262	0.178069	-2.48949	3.01784e-21	8.22174e-20	down
g20352.t1	GO:0003700(DNA binding transcription factor activity);GO:0005515(protein binding);GO:0005634(nucleus);GO:0006351(transcription, DNA-templated);GO:0006355(regulation of transcription, DNA-templated);GO:0009733(response to auxin);GO:0010078(maintenance of root meristem identity);GO:0043565(sequence-specific DNA binding);GO:1902459(positive regulation of stem cell population maintenance)	03013(RNA transport)	K14292	EC:2.1.1.-	PREDICTED: WUSCHEL-related homeobox 5-like isoform X1 [Ipomoea nil]	3.10666	13.3791	0.232202	-2.10655	3.10928e-21	8.46164e-20	down
g59114.t1	GO:0000287(magnesium ion binding);GO:0004737(pyruvate decarboxylase activity);GO:0005575(cellular_component);GO:0016831(carboxy-lyase activity);GO:0030976(thiamine pyrophosphate binding)	00010(Glycolysis / Gluconeogenesis)	K01568	EC:4.1.1.1	PREDICTED: pyruvate decarboxylase 1 isoform X1 [Ipomoea nil]	24.3373	86.8727	0.28015	-1.83573	3.33843e-21	9.06721e-20	down
g12698.t1	GO:0004842(ubiquitin-protein transferase activity);GO:0005634(nucleus);GO:0010200(response to chitin);GO:0016567(protein ubiquitination)	04120(Ubiquitin mediated proteolysis)	K10260	NA	PREDICTED: U-box domain-containing protein 21-like [Ipomoea nil]	5.23846	19.9983	0.261945	-1.93266	3.33905e-21	9.06721e-20	down
g55771.t1	GO:0003825(alpha,alpha-trehalose-phosphate synthase (UDP-forming) activity);GO:0004805(trehalose-phosphatase activity);GO:0005737(cytoplasm);GO:0005992(trehalose biosynthetic process);GO:0016757(transferase activity, transferring glycosyl groups);GO:0016791(phosphatase activity);GO:0070413(trehalose metabolism in response to stress)	00500(Starch and sucrose metabolism)	K16055	EC:2.4.1.15;EC:3.1.3.12	PREDICTED: alpha,alpha-trehalose-phosphate synthase [UDP-forming] 5-like [Ipomoea nil]	16.8697	3.43958	4.90458	2.29413	3.39182e-21	9.20054e-20	up
g58152.t1	GO:0003677(DNA binding);GO:0003700(DNA binding transcription factor activity);GO:0005515(protein binding);GO:0005634(nucleus);GO:0006355(regulation of transcription, DNA-templated)	NA	NA	NA	PREDICTED: uncharacterized protein LOC109149586 isoform X1 [Ipomoea nil]	4.4762	17.1498	0.261006	-1.93785	3.40327e-21	9.22162e-20	down
g55314.t1	NA	NA	NA	NA	PREDICTED: serine protease inhibitor 2-like [Ipomoea nil]	193.718	42.0127	4.61095	2.20506	3.59171e-21	9.72168e-20	up
g1994.t1	GO:0005507(copper ion binding);GO:0009809(lignin biosynthetic process);GO:0016722(oxidoreductase activity, oxidizing metal ions)	NA	NA	NA	PREDICTED: laccase-15-like [Ipomoea nil]	11.7356	2.24581	5.22557	2.38559	3.73849e-21	1.0108e-19	up
g38119.t1	GO:0005829(cytosol);GO:0050278(sedoheptulose-bisphosphatase activity)	NA	NA	NA	PREDICTED: phosphoglycerate mutase-like protein AT74 [Ipomoea nil]	10.7738	40.1246	0.268509	-1.89696	3.90344e-21	1.05427e-19	down
g59746.t1	GO:0000380(alternative mRNA splicing, via spliceosome);GO:0003690(double-stranded DNA binding);GO:0003697(single-stranded DNA binding);GO:0003723(RNA binding);GO:0003729(mRNA binding);GO:0005515(protein binding);GO:0005634(nucleus);GO:0005737(cytoplasm);GO:0005739(mitochondrion);GO:0005777(peroxisome);GO:0005829(cytosol);GO:0006406(mRNA export from nucleus);GO:0006970(response to osmotic stress);…	NA	NA	NA	PREDICTED: glycine-rich RNA-binding protein-like isoform X1 [Ipomoea nil]	18.5168	68.5667	0.270055	-1.88867	3.91916e-21	1.05737e-19	down
g33776.t1	GO:0003950(NAD+ ADP-ribosyltransferase activity);GO:0005634(nucleus);GO:0007275(multicellular organism development)	NA	NA	NA	PREDICTED: probable inactive poly [ADP-ribose] polymerase SRO5 [Ipomoea nil]	0.768079	4.31365	0.178058	-2.48958	3.99549e-21	1.07681e-19	down
g24323.t1	GO:0003700(DNA binding transcription factor activity);GO:0005634(nucleus);GO:0043565(sequence-specific DNA binding);GO:0044212(transcription regulatory region DNA binding)	00960(Tropane, piperidine and pyridine alkaloid biosynthesis)	K08081	EC:1.1.1.206	PREDICTED: zinc finger protein 1 [Nicotiana sylvestris]	1.13209	5.61516	0.201614	-2.31033	4.01941e-21	1.08209e-19	down
g54325.t1	GO:0005576(extracellular region);GO:0005783(endoplasmic reticulum);GO:0009507(chloroplast);GO:0016021(integral component of membrane)	00650(Butanoate metabolism);00660(C5-Branched dibasic acid metabolism);00290(Valine, leucine and isoleucine biosynthesis);00770(Pantothenate and CoA biosynthesis)	K01652	EC:2.2.1.6	PREDICTED: C2 domain-containing protein At1g53590-like isoform X1 [Ipomoea nil]	36.6683	129.753	0.282601	-1.82316	4.12231e-21	1.1086e-19	down
g13272.t1	GO:0005516(calmodulin binding);GO:0005634(nucleus)	NA	NA	NA	PREDICTED: protein IQ-DOMAIN 14 [Ipomoea nil]	0.60704	3.11217	0.195053	-2.35806	4.23657e-21	1.1381e-19	down
g57833.t1	GO:0003729(mRNA binding);GO:0005509(calcium ion binding);GO:0005544(calcium-dependent phospholipid binding);GO:0006970(response to osmotic stress);GO:0009408(response to heat);GO:0009409(response to cold);GO:0009414(response to water deprivation);GO:0009506(plasmodesma);GO:0009507(chloroplast);GO:0009651(response to salt stress);GO:0009737(response to abscisic acid);GO:0009986(cell surface)	NA	NA	NA	PREDICTED: annexin D4 [Ipomoea nil]	9.71408	36.0971	0.26911	-1.89373	4.26936e-21	1.14568e-19	down
g58795.t1	GO:0004069(L-aspartate:2-oxoglutarate aminotransferase activity);GO:0005739(mitochondrion);GO:0030170(pyridoxal phosphate binding);GO:0042802(identical protein binding)	00710(Carbon fixation in photosynthetic organisms);00250(Alanine, aspartate and glutamate metabolism);00270(Cysteine and methionine metabolism);00220(Arginine biosynthesis);00330(Arginine and proline metabolism);00350(Tyrosine metabolism);00360(Phenylalanine metabolism);00400(Phenylalanine, tyrosine and tryptophan biosynthesis);00950(Isoquinoline alkaloid biosynthesis);00960(Tropane, piperidine a…	K14455	EC:2.6.1.1	PREDICTED: aspartate aminotransferase, mitochondrial-like [Ipomoea nil]	5.69868	21.4804	0.265297	-1.91432	4.53619e-21	1.21598e-19	down
g45888.t1	GO:0005887(integral component of plasma membrane);GO:0009992(cellular water homeostasis);GO:0015250(water channel activity);GO:0015254(glycerol channel activity);GO:0034220(ion transmembrane transport)	NA	NA	NA	PREDICTED: probable aquaporin NIP5-1 [Ipomoea nil]	1.61219	6.83584	0.235843	-2.0841	4.66722e-21	1.24977e-19	down
g40975.t1	GO:0005886(plasma membrane);GO:0006810(transport);GO:0022857(transmembrane transporter activity)	NA	NA	NA	PREDICTED: WAT1-related protein At1g70260-like [Ipomoea nil]	34.4541	6.67987	5.1579	2.36678	4.71738e-21	1.26185e-19	up
g41978.t1	GO:0003824(catalytic activity);GO:0004084(branched-chain-amino-acid transaminase activity);GO:0005737(cytoplasm);GO:0005739(mitochondrion);GO:0009082(branched-chain amino acid biosynthetic process);GO:0009097(isoleucine biosynthetic process);GO:0009098(leucine biosynthetic process);GO:0009099(valine biosynthetic process);GO:0009507(chloroplast);GO:0052654(L-leucine transaminase activity);GO:00526…	00270(Cysteine and methionine metabolism);00280(Valine, leucine and isoleucine degradation);00290(Valine, leucine and isoleucine biosynthesis);00770(Pantothenate and CoA biosynthesis)	K00826	EC:2.6.1.42	PREDICTED: branched-chain-amino-acid aminotransferase 2, chloroplastic-like isoform X1 [Ipomoea nil]	4.13647	16.1325	0.256405	-1.9635	4.72442e-21	1.26238e-19	down
g13583.t1	GO:0000122(negative regulation of transcription by RNA polymerase II);GO:0000978(RNA polymerase II proximal promoter sequence-specific DNA binding);GO:0003700(DNA binding transcription factor activity);GO:0005634(nucleus);GO:0006351(transcription, DNA-templated);GO:0006355(regulation of transcription, DNA-templated);GO:0010055(atrichoblast differentiation);GO:0032107(regulation of response to nut…	04626(Plant-pathogen interaction)	K18835	NA	PREDICTED: probable WRKY transcription factor 75 [Nicotiana tomentosiformis]	9.93857	37.494	0.265071	-1.91555	4.80724e-21	1.28314e-19	down
g29195.t1	NA	NA	NA	NA	PREDICTED: uncharacterized protein LOC109168440 [Ipomoea nil]	14.9518	55.2108	0.270813	-1.88463	4.9435e-21	1.31811e-19	down
g42080.t1	GO:0005634(nucleus);GO:0005829(cytosol);GO:0007166(cell surface receptor signaling pathway);GO:0016757(transferase activity, transferring glycosyl groups)	NA	NA	NA	PREDICTED: F-box protein At1g78280 isoform X1 [Ipomoea nil]	15.9879	56.6694	0.282126	-1.82559	5.11236e-21	1.36168e-19	down
g53695.t1	GO:0003677(DNA binding);GO:0005516(calmodulin binding);GO:0005634(nucleus);GO:0006351(transcription, DNA-templated);GO:0006355(regulation of transcription, DNA-templated);GO:0006950(response to stress)	NA	NA	NA	PREDICTED: calmodulin-binding protein 60 A-like isoform X4 [Ipomoea nil]	1.69154	6.7355	0.251138	-1.99345	5.12667e-21	1.36404e-19	down
g30535.t1	NA	NA	NA	NA	PREDICTED: uncharacterized protein LOC109213650 [Nicotiana attenuata]	5.25938	20.1588	0.260898	-1.93844	5.26641e-21	1.39974e-19	down
g30640.t1	GO:0004364(glutathione transferase activity);GO:0005737(cytoplasm);GO:0006749(glutathione metabolic process);GO:0009407(toxin catabolic process)	00480(Glutathione metabolism)	K00799	EC:2.5.1.18	PREDICTED: probable glutathione S-transferase [Ipomoea nil]	81.3366	17.5469	4.63537	2.21268	5.27988e-21	1.40183e-19	up
g42979.t1	GO:0005515(protein binding);GO:0005634(nucleus);GO:0005737(cytoplasm);GO:0009864(induced systemic resistance, jasmonic acid mediated signaling pathway);GO:0009944(polarity specification of adaxial/abaxial axis);GO:0009954(proximal/distal pattern formation);GO:0010227(floral organ abscission);GO:0010254(nectary development);GO:0010434(bract formation);GO:0010582(floral meristem determinacy);GO:001…	04075(Plant hormone signal transduction)	K14508	NA	PREDICTED: regulatory protein NPR5-like [Ipomoea nil]	5.66393	0.997866	5.67604	2.50488	5.77005e-21	1.53035e-19	up
g29996.t1	GO:0004657(proline dehydrogenase activity);GO:0005739(mitochondrion);GO:0006537(glutamate biosynthetic process);GO:0006562(proline catabolic process);GO:0006979(response to oxidative stress);GO:0009414(response to water deprivation);GO:0010133(proline catabolic process to glutamate);GO:0042742(defense response to bacterium);GO:0055114(oxidation-reduction process);GO:0071949(FAD binding)	00330(Arginine and proline metabolism)	K00318	EC:1.5.-.-	PREDICTED: proline dehydrogenase 2, mitochondrial-like [Ipomoea nil]	3.04786	11.9108	0.255891	-1.9664	5.88358e-21	1.55881e-19	down
g51451.t1	GO:0005887(integral component of plasma membrane);GO:0015116(sulfate transmembrane transporter activity)	NA	NA	NA	PREDICTED: probable sulfate transporter 3.4 [Ipomoea nil]	8.70761	1.65291	5.26806	2.39727	5.98597e-21	1.58426e-19	up
g24871.t1	GO:0004385(guanylate kinase activity);GO:0005524(ATP binding);GO:0005737(cytoplasm);GO:0005829(cytosol);GO:0009117(nucleotide metabolic process);GO:0016310(phosphorylation);GO:0048229(gametophyte development);GO:0048638(regulation of developmental growth)	00230(Purine metabolism)	K00942	EC:2.7.4.8	PREDICTED: guanylate kinase 2 [Ipomoea nil]	32.5197	114.596	0.283776	-1.81718	6.12063e-21	1.61819e-19	down
g20857.t1	GO:0004601(peroxidase activity);GO:0009505(plant-type cell wall);GO:0009664(plant-type cell wall organization)	00940(Phenylpropanoid biosynthesis)	K00430	EC:1.11.1.7	anionic peroxidase swpa7 [Ipomoea batatas]	0.870072	4.69131	0.185464	-2.43079	6.13199e-21	1.61948e-19	down
g21068.t1	GO:0016020(membrane);GO:0016709(oxidoreductase activity, acting on paired donors, with incorporation or reduction of molecular oxygen, NAD(P)H as one donor, and incorporation of one atom of oxygen);GO:0044550(secondary metabolite biosynthetic process)	00909(Sesquiterpenoid and triterpenoid biosynthesis)	K15472	EC:1.14.13.121	PREDICTED: premnaspirodiene oxygenase-like [Ipomoea nil]	101.88	356.982	0.285392	-1.80898	6.77109e-21	1.78638e-19	down
g12603.t1	GO:0000271(polysaccharide biosynthetic process);GO:0005794(Golgi apparatus);GO:0016757(transferase activity, transferring glycosyl groups)	NA	NA	NA	PREDICTED: probable galacturonosyltransferase-like 9 [Ipomoea nil]	7.54943	28.1446	0.268238	-1.89842	6.81543e-21	1.79619e-19	down
g52137.t1	GO:0005618(cell wall);GO:0033609(oxalate metabolic process);GO:0046564(oxalate decarboxylase activity)	NA	NA	NA	PREDICTED: germin-like protein 11-1 [Ipomoea nil]	2.03487	9.24973	0.219992	-2.18447	6.98442e-21	1.83879e-19	down
g14330.t1	GO:0005739(mitochondrion);GO:0005743(mitochondrial inner membrane);GO:0009916(alternative oxidase activity);GO:0016021(integral component of membrane);GO:0046872(metal ion binding);GO:0055114(oxidation-reduction process);GO:0070469(respiratory chain);GO:0102721(ubiquinol:oxygen oxidoreductase activity)	NA	NA	NA	mitochondrial ubiquinol oxidase 3 [Ipomoea batatas]	3.11728	12.6798	0.245847	-2.02416	7.20263e-21	1.89425e-19	down
g21049.t1	GO:0016020(membrane);GO:0016709(oxidoreductase activity, acting on paired donors, with incorporation or reduction of molecular oxygen, NAD(P)H as one donor, and incorporation of one atom of oxygen);GO:0044550(secondary metabolite biosynthetic process)	00909(Sesquiterpenoid and triterpenoid biosynthesis)	K15472	EC:1.14.13.121	PREDICTED: premnaspirodiene oxygenase-like [Ipomoea nil]	0.72069	3.66554	0.196612	-2.34658	7.49915e-21	1.97016e-19	down
g5770.t1	GO:0003677(DNA binding);GO:0003700(DNA binding transcription factor activity);GO:0005634(nucleus);GO:0006351(transcription, DNA-templated);GO:0006355(regulation of transcription, DNA-templated);GO:0009873(ethylene-activated signaling pathway)	NA	NA	NA	PREDICTED: ethylene-responsive transcription factor ERF022-like [Ipomoea nil]	4.37498	18.5661	0.235643	-2.08532	7.74018e-21	2.03135e-19	down
g37882.t1	GO:0005737(cytoplasm);GO:0008146(sulfotransferase activity);GO:0019761(glucosinolate biosynthetic process);GO:0047364(desulfoglucosinolate sulfotransferase activity)	NA	NA	NA	PREDICTED: cytosolic sulfotransferase 15-like [Ipomoea nil]	0.850933	4.41499	0.192737	-2.37529	7.82385e-21	2.05116e-19	down
g7318.t1	GO:0003674(molecular_function)	NA	NA	NA	PREDICTED: uncharacterized protein LOC109163357 [Ipomoea nil]	6.15579	22.8406	0.269511	-1.89158	8.31188e-21	2.17682e-19	down
g42964.t1	GO:0009813(flavonoid biosynthetic process);GO:0043231(intracellular membrane-bounded organelle);GO:0052696(flavonoid glucuronidation);GO:0080043(quercetin 3-O-glucosyltransferase activity);GO:0080044(quercetin 7-O-glucosyltransferase activity)	NA	NA	NA	PREDICTED: anthocyanidin 3-O-glucosyltransferase 2-like [Ipomoea nil]	1.54423	6.40105	0.241246	-2.05142	8.95465e-21	2.34271e-19	down
g17082.t1	GO:0006855(drug transmembrane transport)	NA	NA	NA	PREDICTED: protein DETOXIFICATION 14-like [Ipomoea nil]	104.512	364.167	0.286989	-1.80093	9.63218e-21	2.51734e-19	down
g9933.t1	GO:0004722(protein serine/threonine phosphatase activity);GO:0005634(nucleus);GO:0006470(protein dephosphorylation);GO:0009536(plastid);GO:0009611(response to wounding);GO:0009620(response to fungus);GO:0009738(abscisic acid-activated signaling pathway);GO:0046872(metal ion binding);GO:0050832(defense response to fungus)	NA	NA	NA	PREDICTED: probable protein phosphatase 2C 25 isoform X1 [Ipomoea nil]	8.89232	32.297	0.27533	-1.86077	9.8481e-21	2.57108e-19	down
g29746.t1	GO:0005249(voltage-gated potassium channel activity);GO:0005887(integral component of plasma membrane);GO:0042391(regulation of membrane potential)	NA	NA	NA	PREDICTED: potassium channel SKOR-like isoform X1 [Ipomoea nil]	1.29887	5.21974	0.248838	-2.00672	1.00667e-20	2.62542e-19	down
g58803.t1	GO:0005622(intracellular);GO:0005623(cell);GO:0005634(nucleus);GO:0005737(cytoplasm);GO:0005769(early endosome);GO:0005771(multivesicular body);GO:0005795(Golgi stack);GO:0005886(plasma membrane);GO:0006886(intracellular protein transport);GO:0006891(intra-Golgi vesicle-mediated transport);GO:0031901(early endosome membrane);GO:0043130(ubiquitin binding);GO:0043328(protein transport to vacuole in…	NA	NA	NA	PREDICTED: target of Myb protein 1-like [Ipomoea nil]	0.48629	2.51028	0.19372	-2.36796	1.04386e-20	2.71958e-19	down
g37076.t1	GO:0005096(GTPase activator activity);GO:0005543(phospholipid binding);GO:0005634(nucleus);GO:0005773(vacuole);GO:0005794(Golgi apparatus);GO:0005886(plasma membrane);GO:0006886(intracellular protein transport);GO:0016020(membrane);GO:0016192(vesicle-mediated transport);GO:0046872(metal ion binding)	04144(Endocytosis)	K12486	NA	PREDICTED: ADP-ribosylation factor GTPase-activating protein AGD12-like isoform X2 [Ipomoea nil]	4.546	17.2217	0.26397	-1.92156	1.04771e-20	2.72677e-19	down
g2195.t1	NA	NA	NA	NA	PREDICTED: uncharacterized protein LOC109151348 [Ipomoea nil]	163.657	35.7532	4.5774	2.19453	1.10244e-20	2.86624e-19	up
g29859.t1	GO:0003677(DNA binding);GO:0003700(DNA binding transcription factor activity);GO:0005515(protein binding);GO:0005634(nucleus);GO:0006351(transcription, DNA-templated);GO:0006355(regulation of transcription, DNA-templated);GO:0009414(response to water deprivation);GO:0009738(abscisic acid-activated signaling pathway);GO:0009788(negative regulation of abscisic acid-activated signaling pathway);GO:0…	NA	NA	NA	PREDICTED: homeobox-leucine zipper protein ATHB-6-like isoform X1 [Ipomoea nil]	552.972	123.609	4.47356	2.16142	1.11665e-20	2.90016e-19	up
g24969.t1	GO:0003677(DNA binding);GO:0003700(DNA binding transcription factor activity);GO:0005634(nucleus);GO:0006351(transcription, DNA-templated);GO:0006355(regulation of transcription, DNA-templated)	04933(AGE-RAGE signaling pathway in diabetic complications)	K06236	NA	PREDICTED: uncharacterized protein LOC109182119 [Ipomoea nil]	1.02952	4.74706	0.216875	-2.20507	1.12181e-20	2.91054e-19	down
g59226.t1	GO:0003674(molecular_function);GO:0008150(biological_process);GO:0009507(chloroplast)	NA	NA	NA	PREDICTED: uncharacterized protein LOC109158938 [Ipomoea nil]	23.6506	83.26	0.284057	-1.81575	1.13975e-20	2.95402e-19	down
g12016.t1	NA	NA	NA	NA		7.06589	25.9698	0.272081	-1.87789	1.20652e-20	3.12275e-19	down
g26747.t1	GO:0015292(uniporter activity)	NA	NA	NA	PREDICTED: calcium uniporter protein 5, mitochondrial-like [Ipomoea nil]	9.31786	33.6631	0.276798	-1.8531	1.20734e-20	3.12275e-19	down
g40834.t1	GO:0005515(protein binding);GO:0005634(nucleus);GO:0005829(cytosol);GO:0043161(proteasome-mediated ubiquitin-dependent protein catabolic process)	NA	NA	NA	PREDICTED: F-box/kelch-repeat protein At1g23390-like [Ipomoea nil]	30.3643	106.201	0.285914	-1.80635	1.22505e-20	3.16527e-19	down
g18360.t1	GO:0003674(molecular_function);GO:0005886(plasma membrane);GO:0009505(plant-type cell wall);GO:0009651(response to salt stress);GO:0009825(multidimensional cell growth);GO:0009897(external side of plasma membrane);GO:0009930(longitudinal side of cell surface);GO:0010215(cellulose microfibril organization);GO:0016021(integral component of membrane);GO:0016049(cell growth);GO:0016328(lateral plasma…	NA	NA	NA	PREDICTED: protein COBRA-like isoform X2 [Ipomoea nil]	13.3322	48.4001	0.275458	-1.8601	1.23116e-20	3.17779e-19	down
g9624.t1	GO:0003677(DNA binding);GO:0003700(DNA binding transcription factor activity);GO:0005515(protein binding);GO:0005634(nucleus);GO:0006351(transcription, DNA-templated);GO:0006355(regulation of transcription, DNA-templated);GO:0010629(negative regulation of gene expression);GO:0046983(protein dimerization activity)	04016(MAPK signaling pathway - plant);04075(Plant hormone signal transduction)	K13422	NA	PREDICTED: transcription factor bHLH3-like [Ipomoea nil]	1.16733	5.10589	0.228624	-2.12895	1.27761e-20	3.29107e-19	down
g60218.t1	GO:0004364(glutathione transferase activity);GO:0005737(cytoplasm);GO:0006749(glutathione metabolic process);GO:0009407(toxin catabolic process)	00480(Glutathione metabolism)	K00799	EC:2.5.1.18	PREDICTED: glutathione transferase GST 23-like [Ipomoea nil]	7.81617	29.6584	0.26354	-1.92391	1.27768e-20	3.29107e-19	down
g45746.t1	GO:0003677(DNA binding);GO:0003700(DNA binding transcription factor activity);GO:0005634(nucleus);GO:0006351(transcription, DNA-templated);GO:0006355(regulation of transcription, DNA-templated);GO:0009873(ethylene-activated signaling pathway);GO:0043565(sequence-specific DNA binding);GO:0045893(positive regulation of transcription, DNA-templated)	NA	NA	NA	PREDICTED: dehydration-responsive element-binding protein 3-like [Ipomoea nil]	1.77727	7.85326	0.22631	-2.14363	1.27991e-20	3.29343e-19	down
g7524.t1	GO:0016020(membrane);GO:0016709(oxidoreductase activity, acting on paired donors, with incorporation or reduction of molecular oxygen, NAD(P)H as one donor, and incorporation of one atom of oxygen);GO:0044550(secondary metabolite biosynthetic process)	NA	NA	NA	PREDICTED: geraniol 8-hydroxylase-like [Ipomoea nil]	5.4034	0.832945	6.4871	2.69757	1.36858e-20	3.51798e-19	up
g1767.t1	GO:0004805(trehalose-phosphatase activity);GO:0005634(nucleus);GO:0005992(trehalose biosynthetic process)	00500(Starch and sucrose metabolism)	K01087	EC:3.1.3.12	PREDICTED: trehalose-phosphate phosphatase A-like [Ipomoea nil]	2.07174	8.05534	0.257188	-1.9591	1.43441e-20	3.68342e-19	down
g43766.t1	GO:0007165(signal transduction);GO:0016020(membrane)	NA	NA	NA	PREDICTED: ankyrin repeat-containing protein NPR4-like isoform X1 [Ipomoea nil]	0.856233	4.01886	0.213053	-2.23071	1.5231e-20	3.90716e-19	down
g40890.t1	GO:0003674(molecular_function);GO:0005634(nucleus);GO:0008150(biological_process)	NA	NA	NA	PREDICTED: uncharacterized protein LOC109166813 [Ipomoea nil]	6.25252	23.0801	0.270905	-1.88414	1.58485e-20	4.0614e-19	down
g31886.t1	NA	NA	NA	NA	PREDICTED: uncharacterized protein LOC109162839 [Ipomoea nil]	1.04889	5.89851	0.177823	-2.49148	1.60335e-20	4.10462e-19	down
g16970.t1	GO:0005634(nucleus);GO:0005737(cytoplasm)	00260(Glycine, serine and threonine metabolism);00350(Tyrosine metabolism);00360(Phenylalanine metabolism);00410(beta-Alanine metabolism);00950(Isoquinoline alkaloid biosynthesis);00960(Tropane, piperidine and pyridine alkaloid biosynthesis)	K00276	EC:1.4.3.21	PREDICTED: uncharacterized protein LOC109177921 [Ipomoea nil]	2.58815	9.76496	0.265044	-1.91569	1.61002e-20	4.11747e-19	down
g204.t1	GO:0003700(DNA binding transcription factor activity);GO:0005515(protein binding);GO:0005634(nucleus);GO:0006351(transcription, DNA-templated);GO:0006355(regulation of transcription, DNA-templated);GO:0009873(ethylene-activated signaling pathway);GO:0010200(response to chitin);GO:0016036(cellular response to phosphate starvation);GO:0043565(sequence-specific DNA binding);GO:0044212(transcription …	04626(Plant-pathogen interaction)	K18835	NA	PREDICTED: WRKY transcription factor 42-like isoform X2 [Ipomoea nil]	4.89874	18.0081	0.27203	-1.87816	1.62219e-20	4.14437e-19	down
g43210.t1	GO:0005516(calmodulin binding);GO:0005634(nucleus);GO:0005886(plasma membrane);GO:0008150(biological_process)	NA	NA	NA	uncharacterized protein LOC105169569 [Sesamum indicum]	3.1264	12.3196	0.253775	-1.97838	1.63174e-20	4.16452e-19	down
g54856.t1	GO:0009813(flavonoid biosynthetic process);GO:0043231(intracellular membrane-bounded organelle);GO:0052696(flavonoid glucuronidation);GO:0080043(quercetin 3-O-glucosyltransferase activity);GO:0080044(quercetin 7-O-glucosyltransferase activity)	NA	NA	NA	PREDICTED: UDP-glycosyltransferase 71A15-like [Ipomoea nil]	25.9552	5.46183	4.75211	2.24857	1.65262e-20	4.21352e-19	up
g59825.t1	GO:0009507(chloroplast);GO:0016020(membrane);GO:0016021(integral component of membrane)	NA	NA	NA	PREDICTED: protein CHAPERONE-LIKE PROTEIN OF POR1, chloroplastic [Ipomoea nil]	13.5297	2.48813	5.43772	2.443	1.73603e-20	4.42168e-19	up
g47255.t1	GO:0003674(molecular_function);GO:0005634(nucleus);GO:0009507(chloroplast);GO:0030162(regulation of proteolysis);GO:0031625(ubiquitin protein ligase binding)	NA	NA	NA	PREDICTED: F-box/kelch-repeat protein SKIP11-like [Ipomoea nil]	27.9196	96.5428	0.289194	-1.78989	1.7547e-20	4.46467e-19	down
g16762.t1	NA	NA	NA	NA	Nitric oxide synthase-interacting protein, putative [Theobroma cacao]	1.02488	5.81384	0.176282	-2.50404	1.78852e-20	4.54611e-19	down
g55964.t1	GO:0016020(membrane);GO:0016709(oxidoreductase activity, acting on paired donors, with incorporation or reduction of molecular oxygen, NAD(P)H as one donor, and incorporation of one atom of oxygen);GO:0044550(secondary metabolite biosynthetic process)	00941(Flavonoid biosynthesis);00944(Flavone and flavonol biosynthesis)	K05280	EC:1.14.14.82	flavonoid 3'-hydroxylase [Ipomoea batatas]	22.0347	4.60672	4.78317	2.25797	1.93022e-20	4.90132e-19	up
g21019.t1	GO:0004842(ubiquitin-protein transferase activity);GO:0031463(Cul3-RING ubiquitin ligase complex)	NA	NA	NA	PREDICTED: F-box/kelch-repeat protein SKIP25-like [Ipomoea nil]	0.867482	4.39701	0.197289	-2.34162	1.94765e-20	4.94056e-19	down
g38120.t1	GO:0005829(cytosol);GO:0050278(sedoheptulose-bisphosphatase activity)	NA	NA	NA	PREDICTED: phosphoglycerate mutase-like protein AT74 [Ipomoea nil]	12.4733	45.1712	0.276133	-1.85656	2.13435e-20	5.40867e-19	down
g4311.t1	GO:0005524(ATP binding);GO:0006952(defense response);GO:0043531(ADP binding)	04626(Plant-pathogen interaction)	K13453	NA	putative late blight resistance protein homolog R1A-4 [Coffea eugenioides]	4.38148	15.4123	0.284285	-1.81459	2.19156e-20	5.54803e-19	down
g49925.t1	GO:0004672(protein kinase activity);GO:0004674(protein serine/threonine kinase activity);GO:0004712(protein serine/threonine/tyrosine kinase activity);GO:0005515(protein binding);GO:0005783(endoplasmic reticulum);GO:0005886(plasma membrane);GO:0006970(response to osmotic stress);GO:0009898(cytoplasmic side of plasma membrane);GO:0016301(kinase activity);GO:0035556(intracellular signal transductio…	NA	NA	NA	PREDICTED: serine/threonine-protein kinase STY17-like isoform X1 [Ipomoea nil]	27.0746	93.6719	0.289037	-1.79067	2.3205e-20	5.86851e-19	down
g58693.t1	GO:0009813(flavonoid biosynthetic process);GO:0043231(intracellular membrane-bounded organelle);GO:0052696(flavonoid glucuronidation);GO:0080043(quercetin 3-O-glucosyltransferase activity);GO:0080044(quercetin 7-O-glucosyltransferase activity)	00944(Flavone and flavonol biosynthesis)	K22771	EC:2.4.1.-	PREDICTED: UDP-glycosyltransferase 73C3-like [Ipomoea nil]	32.7826	7.08771	4.62528	2.20954	2.60033e-20	6.56957e-19	up
g24810.t1	NA	NA	NA	NA	PREDICTED: uncharacterized protein LOC109180887 [Ipomoea nil]	17.7965	3.1346	5.67743	2.50524	2.63748e-20	6.65671e-19	up
g46002.t1	GO:0004674(protein serine/threonine kinase activity);GO:0005886(plasma membrane)	NA	NA	NA	PREDICTED: probable LRR receptor-like serine/threonine-protein kinase At1g07650 isoform X1 [Ipomoea nil]	5.15792	0.986942	5.22616	2.38575	2.7121e-20	6.83816e-19	up
g1409.t1	GO:0004553(hydrolase activity, hydrolyzing O-glycosyl compounds);GO:0005576(extracellular region);GO:0005975(carbohydrate metabolic process)	NA	NA	NA	PREDICTED: uncharacterized protein LOC109151122 isoform X1 [Ipomoea nil]	0.301613	1.6626	0.181411	-2.46267	2.80202e-20	7.05777e-19	down
g56097.t1	NA	NA	NA	NA		0.775077	3.93579	0.196931	-2.34424	2.90253e-20	7.30359e-19	down
g42573.t1	GO:0003712(transcription cofactor activity);GO:0004402(histone acetyltransferase activity);GO:0005516(calmodulin binding);GO:0005634(nucleus);GO:0005737(cytoplasm);GO:0006355(regulation of transcription, DNA-templated);GO:0008270(zinc ion binding);GO:0009409(response to cold);GO:0009553(embryo sac development);GO:0009555(pollen development);GO:0009651(response to salt stress);GO:0009723(response …	NA	NA	NA	PREDICTED: BTB/POZ and TAZ domain-containing protein 3 [Ipomoea nil]	38.2439	8.27646	4.6208	2.20814	2.92485e-20	7.35237e-19	up
g60029.t1	GO:0009813(flavonoid biosynthetic process);GO:0043231(intracellular membrane-bounded organelle);GO:0052696(flavonoid glucuronidation);GO:0080043(quercetin 3-O-glucosyltransferase activity);GO:0080044(quercetin 7-O-glucosyltransferase activity)	NA	NA	NA	PREDICTED: UDP-glycosyltransferase 89B2-like [Ipomoea nil]	15.3792	53.4254	0.287863	-1.79655	3.0217e-20	7.58819e-19	down
g20265.t1	GO:0009941(chloroplast envelope)	NA	NA	NA	PREDICTED: uncharacterized protein LOC109156685 [Ipomoea nil]	6.92657	24.6039	0.281523	-1.82867	3.03443e-20	7.61252e-19	down
g59528.t1	NA	NA	NA	NA	PREDICTED: uncharacterized protein LOC109167224 isoform X1 [Ipomoea nil]	17.2448	2.95724	5.83136	2.54383	3.11827e-20	7.81502e-19	up
g334.t1	GO:0003824(catalytic activity);GO:0005575(cellular_component);GO:0009809(lignin biosynthetic process);GO:0016621(cinnamoyl-CoA reductase activity);GO:0050662(coenzyme binding)	00940(Phenylpropanoid biosynthesis)	K09753	EC:1.2.1.44	PREDICTED: cinnamoyl-CoA reductase-like SNL6 [Ipomoea nil]	12.3668	43.7523	0.282655	-1.82289	3.21258e-20	8.04335e-19	down
g24591.t1	GO:0004675(transmembrane receptor protein serine/threonine kinase activity);GO:0005524(ATP binding);GO:0005886(plasma membrane);GO:0006468(protein phosphorylation);GO:0007166(cell surface receptor signaling pathway);GO:0016301(kinase activity);GO:0016310(phosphorylation)	NA	NA	NA	PREDICTED: probable serine/threonine-protein kinase NAK [Ipomoea nil]	14.6626	50.8227	0.288505	-1.79333	3.22234e-20	8.05971e-19	down
g59578.t1	GO:0005886(plasma membrane);GO:0009536(plastid)	NA	NA	NA	PREDICTED: uncharacterized protein LOC109161384 [Ipomoea nil]	3.96561	14.9408	0.265422	-1.91364	3.28753e-20	8.21456e-19	down
g20792.t1	GO:0006368(transcription elongation from RNA polymerase II promoter);GO:0070449(elongin complex)	NA	NA	NA	PREDICTED: probable mediator of RNA polymerase II transcription subunit 26c isoform X1 [Ipomoea nil]	4.7578	17.533	0.271363	-1.8817	3.31078e-20	8.26441e-19	down
g57987.t1	GO:0005515(protein binding);GO:0005737(cytoplasm);GO:0006559(L-phenylalanine catabolic process);GO:0006952(defense response);GO:0006979(response to oxidative stress);GO:0009555(pollen development);GO:0009611(response to wounding);GO:0009699(phenylpropanoid biosynthetic process);GO:0009800(cinnamic acid biosynthetic process);GO:0009819(drought recovery);GO:0010224(response to UV-B);GO:0045548(phen…	00360(Phenylalanine metabolism);00940(Phenylpropanoid biosynthesis)	K10775	EC:4.3.1.24	phenylalanine ammonia-lyase 1 [Ipomoea purpurea]	1.88728	7.32439	0.25767	-1.9564	3.45284e-20	8.61043e-19	down
g52761.t1	GO:0003674(molecular_function);GO:0008150(biological_process);GO:0009507(chloroplast);GO:0009535(chloroplast thylakoid membrane)	NA	NA	NA	PREDICTED: uncharacterized protein LOC109164505 [Ipomoea nil]	12.5599	2.28249	5.50274	2.46015	3.58814e-20	8.93893e-19	up
g39231.t1	GO:0004373(glycogen (starch) synthase activity);GO:0005515(protein binding);GO:0009011(starch synthase activity);GO:0009507(chloroplast);GO:0009569(chloroplast starch grain);GO:0016757(transferase activity, transferring glycosyl groups);GO:0019252(starch biosynthetic process);GO:0102502(ADP-glucose-starch glucosyltransferase activity)	00500(Starch and sucrose metabolism)	K13679	EC:2.4.1.242	granule-bound starch synthase I [Ipomoea batatas]	106.28	24.0754	4.41448	2.14224	3.6163e-20	9.00014e-19	up
g53578.t1	GO:0003677(DNA binding);GO:0003700(DNA binding transcription factor activity);GO:0005634(nucleus);GO:0006351(transcription, DNA-templated);GO:0006355(regulation of transcription, DNA-templated);GO:0009744(response to sucrose);GO:0009965(leaf morphogenesis);GO:0043565(sequence-specific DNA binding);GO:0048826(cotyledon morphogenesis);GO:0080022(primary root development)	NA	NA	NA	PREDICTED: homeobox-leucine zipper protein HAT5-like isoform X2 [Ipomoea nil]	464.239	105.965	4.38108	2.13129	3.62375e-20	9.00972e-19	up
g59739.t1	GO:0000326(protein storage vacuole);GO:0048316(seed development)	NA	NA	NA	PREDICTED: BURP domain-containing protein BNM2C-like [Ipomoea nil]	24.3431	84.1602	0.289247	-1.78963	3.7018e-20	9.19465e-19	down
g58823.t1	GO:0005622(intracellular);GO:0005623(cell);GO:0005634(nucleus);GO:0005737(cytoplasm);GO:0005769(early endosome);GO:0005771(multivesicular body);GO:0005795(Golgi stack);GO:0005886(plasma membrane);GO:0006886(intracellular protein transport);GO:0006891(intra-Golgi vesicle-mediated transport);GO:0031901(early endosome membrane);GO:0043130(ubiquitin binding);GO:0043328(protein transport to vacuole in…	NA	NA	NA	PREDICTED: target of Myb protein 1-like [Ipomoea nil]	0.44075	2.30852	0.190923	-2.38894	3.70941e-20	9.20441e-19	down
g34585.t1	GO:0005576(extracellular region);GO:0016042(lipid catabolic process);GO:0016788(hydrolase activity, acting on ester bonds);GO:0052689(carboxylic ester hydrolase activity)	00901(Indole alkaloid biosynthesis)	K21026	EC:3.1.1.80	PREDICTED: GDSL esterase/lipase At1g28590-like [Ipomoea nil]	34.8285	119.358	0.291799	-1.77695	3.88406e-20	9.62824e-19	down
g53649.t1	GO:0005886(plasma membrane);GO:0016021(integral component of membrane);GO:0042626(ATPase activity, coupled to transmembrane movement of substances)	02010(ABC transporters)	K05681	NA	PREDICTED: ABC transporter G family member 23 [Ipomoea nil]	2.83261	0.430428	6.58091	2.71829	3.94309e-20	9.76489e-19	up
g17645.t1	GO:0005215(transporter activity);GO:0005524(ATP binding);GO:0005739(mitochondrion);GO:0005743(mitochondrial inner membrane);GO:0005746(mitochondrial respiratory chain);GO:0006744(ubiquinone biosynthetic process);GO:0010224(response to UV-B);GO:0015996(chlorophyll catabolic process);GO:0016740(transferase activity);GO:0017004(cytochrome complex assembly)	NA	NA	NA	PREDICTED: protein ABC transporter 1, mitochondrial [Ipomoea nil]	5.44958	19.0451	0.286141	-1.8052	3.95889e-20	9.79434e-19	down
g60863.t1	GO:0005737(cytoplasm);GO:0005739(mitochondrion);GO:0005975(carbohydrate metabolic process);GO:0006099(tricarboxylic acid cycle);GO:0006107(oxaloacetate metabolic process);GO:0006108(malate metabolic process);GO:0006734(NADH metabolic process);GO:0008746(NAD(P)+ transhydrogenase activity);GO:0009507(chloroplast);GO:0009570(chloroplast stroma);GO:0009579(thylakoid);GO:0009941(chloroplast envelope);…	00620(Pyruvate metabolism);00710(Carbon fixation in photosynthetic organisms)	K00051	EC:1.1.1.82	PREDICTED: malate dehydrogenase [NADP], chloroplastic [Ipomoea nil]	12.712	2.51419	5.05612	2.33803	3.97986e-20	9.8365e-19	up
g18795.t1	GO:0009061(anaerobic respiration);GO:0018171(peptidyl-cysteine oxidation);GO:0070483(detection of hypoxia)	00430(Taurine and hypotaurine metabolism)	K10712	EC:1.13.11.19	PREDICTED: plant cysteine oxidase 2-like [Ipomoea nil]	2.59125	10.4328	0.248376	-2.0094	4.02917e-20	9.94855e-19	down
g31188.t1	GO:0005739(mitochondrion);GO:0016301(kinase activity);GO:0016310(phosphorylation)	NA	NA	NA	PREDICTED: uncharacterized protein LOC109192596 [Ipomoea nil]	118.736	26.6568	4.45424	2.15518	4.24739e-20	1.0477e-18	up
g24546.t1	GO:0005737(cytoplasm);GO:0016491(oxidoreductase activity);GO:0055114(oxidation-reduction process)	00906(Carotenoid biosynthesis)	K09841	EC:1.1.1.288	PREDICTED: short-chain dehydrogenase reductase 2a [Ipomoea nil]	0.878618	4.46206	0.196908	-2.3444	4.41464e-20	1.08789e-18	down
g9085.t1	GO:0003674(molecular_function);GO:0005634(nucleus);GO:0008150(biological_process)	NA	NA	NA	PREDICTED: uncharacterized protein LOC109182551 [Ipomoea nil]	7.54244	1.09377	6.89585	2.78573	4.52696e-20	1.11447e-18	up
g895.t1	GO:0005886(plasma membrane)	NA	NA	NA	PREDICTED: rust resistance kinase Lr10-like [Ipomoea nil]	7.54582	26.5271	0.284457	-1.81372	5.16999e-20	1.27012e-18	down
g4723.t1	GO:0003677(DNA binding);GO:0003700(DNA binding transcription factor activity);GO:0005634(nucleus);GO:0006351(transcription, DNA-templated);GO:0006355(regulation of transcription, DNA-templated);GO:0007389(pattern specification process);GO:0009734(auxin-activated signaling pathway);GO:0009738(abscisic acid-activated signaling pathway);GO:0009743(response to carbohydrate);GO:0010154(fruit developme…	04075(Plant hormone signal transduction)	K14486	NA	PREDICTED: auxin response factor 18-like [Ipomoea nil]	5.66653	1.06166	5.33745	2.41615	5.17079e-20	1.27012e-18	up
g41910.t1	GO:0003700(DNA binding transcription factor activity);GO:0005516(calmodulin binding);GO:0005634(nucleus);GO:0006351(transcription, DNA-templated);GO:0006355(regulation of transcription, DNA-templated);GO:0043565(sequence-specific DNA binding)	04016(MAPK signaling pathway - plant);04626(Plant-pathogen interaction)	K13425	NA	WRKY1 [Ipomoea batatas]	61.4986	208.763	0.294585	-1.76324	5.17442e-20	1.27012e-18	down
g8979.t1	GO:0005737(cytoplasm)	NA	NA	NA	PREDICTED: uncharacterized protein At1g04910-like [Ipomoea nil]	7.91958	1.5506	5.10744	2.3526	5.19776e-20	1.2746e-18	up
g26045.t1	GO:0005249(voltage-gated potassium channel activity);GO:0005887(integral component of plasma membrane);GO:0042391(regulation of membrane potential)	NA	NA	NA	PREDICTED: potassium channel AKT1-like [Ipomoea nil]	3.83076	0.68432	5.59791	2.48489	5.25522e-20	1.28743e-18	up
g54377.t1	GO:0005576(extracellular region);GO:0005618(cell wall);GO:0010411(xyloglucan metabolic process);GO:0016762(xyloglucan:xyloglucosyl transferase activity);GO:0016798(hydrolase activity, acting on glycosyl bonds);GO:0033946(xyloglucan-specific endo-beta-1,4-glucanase activity);GO:0042546(cell wall biogenesis);GO:0048046(apoplast);GO:0071555(cell wall organization)	NA	NA	NA	PREDICTED: xyloglucan endotransglucosylase/hydrolase protein 15-like isoform X1 [Ipomoea nil]	6.13286	22.5749	0.271668	-1.88008	5.29282e-20	1.29537e-18	down
g41881.t1	GO:0004722(protein serine/threonine phosphatase activity);GO:0005739(mitochondrion);GO:0005829(cytosol);GO:0006470(protein dephosphorylation);GO:0046872(metal ion binding)	NA	NA	NA	PREDICTED: probable protein phosphatase 2C 12 isoform X2 [Ipomoea nil]	47.5481	161.253	0.294865	-1.76187	5.54426e-20	1.35439e-18	down
g29381.t1	GO:0004462(lactoylglutathione lyase activity);GO:0005737(cytoplasm);GO:0005975(carbohydrate metabolic process);GO:0016829(lyase activity)	NA	NA	NA	PREDICTED: uncharacterized protein LOC109167495 [Ipomoea nil]	90.606	20.3493	4.45254	2.15463	5.54478e-20	1.35439e-18	up
g41673.t1	GO:0005829(cytosol);GO:0016099(monoterpenoid biosynthetic process);GO:0016628(oxidoreductase activity, acting on the CH-CH group of donors, NAD or NADP as acceptor);GO:0042803(protein homodimerization activity)	NA	NA	NA	PREDICTED: iridoid synthase-like [Ipomoea nil]	0.604649	3.22449	0.187518	-2.4149	5.55113e-20	1.35462e-18	down
g38712.t1	GO:0000981(RNA polymerase II transcription factor activity, sequence-specific DNA binding);GO:0001135(transcription factor activity, RNA polymerase II transcription factor recruiting);GO:0003677(DNA binding);GO:0003700(DNA binding transcription factor activity);GO:0005515(protein binding);GO:0005634(nucleus);GO:0006351(transcription, DNA-templated);GO:0006355(regulation of transcription, DNA-temp…	NA	NA	NA	PREDICTED: transcription factor MYB44-like [Ipomoea nil]	27.3888	93.5251	0.29285	-1.77177	6.07019e-20	1.47984e-18	down
g42645.t1	GO:0009507(chloroplast);GO:0010019(chloroplast-nucleus signaling pathway);GO:0015995(chlorophyll biosynthetic process);GO:0019899(enzyme binding);GO:0031969(chloroplast membrane);GO:0043085(positive regulation of catalytic activity);GO:0046906(tetrapyrrole binding)	NA	NA	NA	PREDICTED: tetrapyrrole-binding protein, chloroplastic [Ipomoea nil]	8.40325	1.35423	6.2052	2.63348	6.34255e-20	1.54473e-18	up
g49775.t1	GO:0003676(nucleic acid binding);GO:0003677(DNA binding);GO:0003729(mRNA binding);GO:0005634(nucleus);GO:0008150(biological_process);GO:0046872(metal ion binding)	03015(mRNA surveillance pathway)	K14404	NA	PREDICTED: zinc finger CCCH domain-containing protein 32-like [Ipomoea nil]	3.99332	0.607087	6.57784	2.71761	6.5337e-20	1.58974e-18	up
g22316.t1	GO:0004674(protein serine/threonine kinase activity);GO:0005886(plasma membrane);GO:0007166(cell surface receptor signaling pathway)	NA	NA	NA	PREDICTED: LEAF RUST 10 DISEASE-RESISTANCE LOCUS RECEPTOR-LIKE PROTEIN KINASE-like 1.2 [Ipomoea nil]	4.92108	17.4163	0.282556	-1.82339	6.75007e-20	1.64079e-18	down
g46038.t1	GO:0000302(response to reactive oxygen species);GO:0003677(DNA binding);GO:0003700(DNA binding transcription factor activity);GO:0005515(protein binding);GO:0005634(nucleus);GO:0005737(cytoplasm);GO:0006351(transcription, DNA-templated);GO:0006355(regulation of transcription, DNA-templated);GO:0010200(response to chitin);GO:0042803(protein homodimerization activity);GO:0043565(sequence-specific D…	NA	NA	NA	PREDICTED: heat stress transcription factor A-4c-like [Ipomoea nil]	8.04988	27.7068	0.290538	-1.7832	6.75705e-20	1.64089e-18	down
g51768.t1	NA	NA	NA	NA	PREDICTED: chaperone protein dnaJ 8, chloroplastic isoform X2 [Ipomoea nil]	0.895537	4.60751	0.194364	-2.36316	6.83811e-20	1.65897e-18	down
g58357.t1	GO:0010345(suberin biosynthetic process);GO:0035336(long-chain fatty-acyl-CoA metabolic process);GO:0043231(intracellular membrane-bounded organelle);GO:0080019(fatty-acyl-CoA reductase (alcohol-forming) activity)	00073(Cutin, suberine and wax biosynthesis);04146(Peroxisome)	K13356	EC:1.2.1.84	PREDICTED: fatty acyl-CoA reductase 2-like isoform X2 [Ipomoea nil]	3.76081	0.618238	6.08311	2.60481	6.86948e-20	1.66497e-18	up
g33778.t1	GO:0005634(nucleus);GO:0016301(kinase activity);GO:0016310(phosphorylation)	NA	NA	NA	PREDICTED: uncharacterized protein LOC109150784 [Ipomoea nil]	2.06718	8.55138	0.241737	-2.04849	6.98738e-20	1.69191e-18	down
g47078.t1	GO:0004497(monooxygenase activity);GO:0055114(oxidation-reduction process)	NA	NA	NA	PREDICTED: probable flavin-containing monooxygenase 1 [Ipomoea nil]	4.8025	0.717407	6.69424	2.74292	7.56673e-20	1.83042e-18	up
g12825.t1	GO:0004190(aspartic-type endopeptidase activity);GO:0006508(proteolysis);GO:0030163(protein catabolic process)	NA	NA	NA	PREDICTED: aspartyl protease family protein 2-like [Ipomoea nil]	7.89469	27.8557	0.283414	-1.81902	7.71642e-20	1.86483e-18	down
g20734.t1	GO:0000981(RNA polymerase II transcription factor activity, sequence-specific DNA binding);GO:0001135(transcription factor activity, RNA polymerase II transcription factor recruiting);GO:0003677(DNA binding);GO:0003700(DNA binding transcription factor activity);GO:0005634(nucleus);GO:0006355(regulation of transcription, DNA-templated);GO:0006357(regulation of transcription by RNA polymerase II);G…	NA	NA	NA	PREDICTED: transcription factor MYB76-like [Ipomoea nil]	4.07926	0.592793	6.88143	2.78271	7.89365e-20	1.90582e-18	up
g57986.t1	GO:0005515(protein binding);GO:0005737(cytoplasm);GO:0006559(L-phenylalanine catabolic process);GO:0006952(defense response);GO:0006979(response to oxidative stress);GO:0009555(pollen development);GO:0009611(response to wounding);GO:0009699(phenylpropanoid biosynthetic process);GO:0009800(cinnamic acid biosynthetic process);GO:0009819(drought recovery);GO:0010224(response to UV-B);GO:0045548(phen…	00360(Phenylalanine metabolism);00940(Phenylpropanoid biosynthesis)	K10775	EC:4.3.1.24	PREDICTED: phenylalanine ammonia-lyase-like [Ipomoea nil]	2.04766	7.75851	0.263925	-1.9218	8.2737e-20	1.99565e-18	down
g34242.t1	GO:0005829(cytosol);GO:0008233(peptidase activity);GO:0019760(glucosinolate metabolic process)	NA	NA	NA	PREDICTED: gamma-glutamyl peptidase 5-like [Ipomoea nil]	1.97523	8.52447	0.231713	-2.10959	8.40281e-20	2.02484e-18	down
g49600.t1	GO:0006869(lipid transport);GO:0008289(lipid binding);GO:0009561(megagametogenesis);GO:0031225(anchored component of membrane)	NA	NA	NA	PREDICTED: vegetative cell wall protein gp1-like isoform X2 [Ipomoea nil]	6.20565	1.00778	6.15777	2.62241	8.48747e-20	2.04328e-18	up
g30582.t1	GO:0004364(glutathione transferase activity);GO:0005737(cytoplasm);GO:0006749(glutathione metabolic process);GO:0010731(protein glutathionylation)	00480(Glutathione metabolism)	K00799	EC:2.5.1.18	PREDICTED: glutathione S-transferase L3-like [Ipomoea nil]	105.881	24.0611	4.4005	2.13767	8.62327e-20	2.07398e-18	up
g20367.t1	NA	00562(Inositol phosphate metabolism);04070(Phosphatidylinositol signaling system);04933(AGE-RAGE signaling pathway in diabetic complications)	K05857	EC:3.1.4.11	PREDICTED: phosphoinositide phospholipase C 6-like isoform X1 [Ipomoea nil]	1.72525	7.87522	0.219074	-2.19051	8.84145e-20	2.12441e-18	down
g30938.t1	GO:0004664(prephenate dehydratase activity);GO:0009094(L-phenylalanine biosynthetic process);GO:0009507(chloroplast);GO:0009570(chloroplast stroma);GO:0047769(arogenate dehydratase activity)	00400(Phenylalanine, tyrosine and tryptophan biosynthesis)	K05359	EC:4.2.1.91;EC:4.2.1.51	PREDICTED: arogenate dehydratase/prephenate dehydratase 1, chloroplastic-like [Ipomoea nil]	17.1971	58.3267	0.294841	-1.76199	9.24777e-20	2.21991e-18	down
g30960.t1	NA	NA	NA	NA	hypothetical protein KK1_010282 [Cajanus cajan]	4.51302	18.592	0.242739	-2.04252	9.72054e-20	2.33116e-18	down
g30337.t1	GO:0043161(proteasome-mediated ubiquitin-dependent protein catabolic process);GO:0061630(ubiquitin protein ligase activity)	NA	NA	NA	PREDICTED: RING-H2 finger protein ATL67-like [Ipomoea nil]	3.94087	14.6508	0.268986	-1.8944	1.02095e-19	2.44607e-18	down
g10110.t1	GO:0005576(extracellular region);GO:0007568(aging);GO:0016021(integral component of membrane)	NA	NA	NA	PREDICTED: tetraspanin-3-like [Ipomoea nil]	23.9173	5.02224	4.76228	2.25165	1.03679e-19	2.48165e-18	up
g33998.t1	GO:0005634(nucleus);GO:0005739(mitochondrion);GO:0008150(biological_process);GO:0016021(integral component of membrane);GO:0016740(transferase activity)	00531(Glycosaminoglycan degradation)	K10532	EC:2.3.1.78	PREDICTED: heparan-alpha-glucosaminide N-acetyltransferase-like [Ipomoea nil]	40.7881	9.26953	4.40024	2.13758	1.04415e-19	2.49689e-18	up
g33670.t1	GO:0005634(nucleus)	00380(Tryptophan metabolism)	K16903	EC:2.6.1.99	PREDICTED: pollen-specific leucine-rich repeat extensin-like protein 2 [Ipomoea nil]	6.50881	1.19419	5.45039	2.44636	1.05855e-19	2.52891e-18	up
g26267.t1	GO:0008171(O-methyltransferase activity);GO:0008757(S-adenosylmethionine-dependent methyltransferase activity);GO:0019438(aromatic compound biosynthetic process)	00945(Stilbenoid, diarylheptanoid and gingerol biosynthesis)	K16040	EC:2.1.1.240	PREDICTED: trans-resveratrol di-O-methyltransferase-like isoform X1 [Ipomoea nil]	14.6947	2.9591	4.96595	2.31207	1.0654e-19	2.54285e-18	up
g54564.t1	GO:0008171(O-methyltransferase activity);GO:0008757(S-adenosylmethionine-dependent methyltransferase activity);GO:0019438(aromatic compound biosynthetic process)	00945(Stilbenoid, diarylheptanoid and gingerol biosynthesis)	K16040	EC:2.1.1.240	PREDICTED: trans-resveratrol di-O-methyltransferase-like [Ipomoea nil]	20.004	4.21429	4.7467	2.24692	1.09677e-19	2.61523e-18	up
g25317.t1	GO:0003674(molecular_function);GO:0005886(plasma membrane);GO:0008150(biological_process);GO:0016021(integral component of membrane)	NA	NA	NA	PREDICTED: post-GPI attachment to proteins factor 3-like [Ipomoea nil]	19.0871	4.01569	4.75314	2.24888	1.11518e-19	2.65658e-18	up
g34520.t1	GO:0004066(asparagine synthase (glutamine-hydrolyzing) activity);GO:0005829(cytosol);GO:0006529(asparagine biosynthetic process);GO:0006541(glutamine metabolic process);GO:0042803(protein homodimerization activity)	NA	NA	NA	PREDICTED: stem-specific protein TSJT1-like [Ipomoea nil]	59.0307	198.336	0.297629	-1.74841	1.12886e-19	2.68663e-18	down
g34184.t1	GO:0005886(plasma membrane);GO:0009506(plasmodesma);GO:0016020(membrane);GO:0016021(integral component of membrane);GO:0022857(transmembrane transporter activity);GO:0055085(transmembrane transport)	NA	NA	NA	PREDICTED: nucleobase-ascorbate transporter 7-like [Ipomoea nil]	6.86425	1.29588	5.29696	2.40516	1.27083e-19	3.02162e-18	up
g63893.t1	GO:0005773(vacuole);GO:0005887(integral component of plasma membrane);GO:0009506(plasmodesma);GO:0009992(cellular water homeostasis);GO:0015250(water channel activity);GO:0015254(glycerol channel activity);GO:0034220(ion transmembrane transport)	NA	NA	NA	PREDICTED: aquaporin PIP2-4-like [Ipomoea nil]	955.991	223.105	4.28493	2.09927	1.30526e-19	3.10055e-18	up
g21668.t1	GO:0005783(endoplasmic reticulum)	NA	NA	NA	PREDICTED: SPX domain-containing protein 1-like [Ipomoea nil]	25.997	87.7396	0.296297	-1.75488	1.35935e-19	3.22598e-18	down
g33871.t1	GO:0003674(molecular_function);GO:0005634(nucleus);GO:0008150(biological_process)	NA	NA	NA	PREDICTED: uncharacterized protein LOC109150907 isoform X1 [Ipomoea nil]	51.2861	171.149	0.299657	-1.73862	1.41844e-19	3.36301e-18	down
g29574.t1	NA	NA	NA	NA	hypothetical protein DM860_004718 [Cuscuta australis]	2.76375	11.1586	0.247679	-2.01346	1.43757e-19	3.40516e-18	down
g59436.t1	GO:0005249(voltage-gated potassium channel activity);GO:0005887(integral component of plasma membrane);GO:0042391(regulation of membrane potential)	NA	NA	NA	PREDICTED: potassium channel AKT2/3 [Ipomoea nil]	21.1381	70.617	0.299335	-1.74017	1.51809e-19	3.59247e-18	down
g42024.t1	GO:0003958(NADPH-hemoprotein reductase activity);GO:0005783(endoplasmic reticulum);GO:0005789(endoplasmic reticulum membrane);GO:0005829(cytosol);GO:0006979(response to oxidative stress);GO:0009698(phenylpropanoid metabolic process);GO:0009737(response to abscisic acid);GO:0010181(FMN binding);GO:0016021(integral component of membrane);GO:0050660(flavin adenine dinucleotide binding);GO:0055114(ox…	NA	NA	NA	PREDICTED: NADPH--cytochrome P450 reductase-like [Ipomoea nil]	4.90379	17.0532	0.287558	-1.79807	1.67265e-19	3.9545e-18	down
g27331.t1	GO:0003674(molecular_function);GO:0005634(nucleus);GO:0008150(biological_process)	NA	NA	NA	PREDICTED: uncharacterized protein LOC109193307 [Ipomoea nil]	2.37184	10.3384	0.229419	-2.12394	1.77241e-19	4.1864e-18	down
g49996.t1	GO:0000723(telomere maintenance);GO:0003678(DNA helicase activity);GO:0006281(DNA repair);GO:0032508(DNA duplex unwinding)	NA	NA	NA	PREDICTED: uncharacterized protein LOC109176597 [Ipomoea nil]	4.18864	0.762574	5.49276	2.45753	1.79236e-19	4.22953e-18	up
g9619.t1	GO:0005506(iron ion binding);GO:0009507(chloroplast);GO:0009611(response to wounding);GO:0009694(jasmonic acid metabolic process);GO:0016021(integral component of membrane);GO:0016705(oxidoreductase activity, acting on paired donors, with incorporation or reduction of molecular oxygen);GO:0019825(oxygen binding);GO:0020037(heme binding);GO:0052694(jasmonoyl-isoleucine-12-hydroxylase activity);GO:…	00073(Cutin, suberine and wax biosynthesis)	K13407	EC:1.14.-.-	PREDICTED: cytochrome P450 94A2-like [Ipomoea nil]	5.29882	18.5575	0.285535	-1.80826	1.91348e-19	4.51109e-18	down
g60489.t1	GO:0003674(molecular_function);GO:0005634(nucleus);GO:0009061(anaerobic respiration)	NA	NA	NA	PREDICTED: uncharacterized protein LOC109149459 [Ipomoea nil]	27.6467	93.2897	0.296353	-1.75461	1.97012e-19	4.64026e-18	down
g60960.t1	GO:0003714(transcription corepressor activity);GO:0005634(nucleus);GO:0009611(response to wounding);GO:0031347(regulation of defense response);GO:1903507(negative regulation of nucleic acid-templated transcription);GO:2000022(regulation of jasmonic acid mediated signaling pathway)	04075(Plant hormone signal transduction)	K13464	NA	PREDICTED: protein TIFY 10a-like [Ipomoea nil]	10.1857	35.9265	0.283515	-1.8185	1.97642e-19	4.65071e-18	down
g51916.t1	GO:0005618(cell wall);GO:0033609(oxalate metabolic process);GO:0046564(oxalate decarboxylase activity)	NA	NA	NA	PREDICTED: germin-like protein 11-1 [Ipomoea nil]	1.85054	7.40586	0.249875	-2.00072	2.10031e-19	4.93759e-18	down
g37396.t1	GO:0009416(response to light stimulus);GO:0009535(chloroplast thylakoid membrane);GO:0009768(photosynthesis, light harvesting in photosystem I);GO:0009941(chloroplast envelope);GO:0010287(plastoglobule);GO:0016168(chlorophyll binding);GO:0031409(pigment binding)	00196(Photosynthesis - antenna proteins)	K08912	NA	PREDICTED: chlorophyll a-b binding protein of LHCII type 1-like [Ipomoea nil]	12.0731	2.2476	5.37154	2.42534	2.17103e-19	5.09908e-18	up
g60954.t1	GO:0016021(integral component of membrane);GO:0042626(ATPase activity, coupled to transmembrane movement of substances);GO:0055085(transmembrane transport)	02010(ABC transporters)	K05658	EC:3.6.3.44	PREDICTED: ABC transporter B family member 19-like [Ipomoea nil]	0.261764	1.26665	0.206658	-2.27468	2.21827e-19	5.20513e-18	down
g50433.t1	GO:0004674(protein serine/threonine kinase activity);GO:0005886(plasma membrane);GO:0006468(protein phosphorylation);GO:0006952(defense response);GO:0009506(plasmodesma)	NA	NA	NA	PREDICTED: cysteine-rich receptor-like protein kinase 2 [Ipomoea nil]	27.0777	89.8195	0.301468	-1.72992	2.36385e-19	5.54156e-18	down
g50500.t1	GO:0009507(chloroplast);GO:0009523(photosystem II);GO:0009533(chloroplast stromal thylakoid);GO:0009535(chloroplast thylakoid membrane);GO:0010205(photoinhibition);GO:0015979(photosynthesis);GO:0016021(integral component of membrane);GO:0030095(chloroplast photosystem II);GO:0030145(manganese ion binding);GO:0045454(cell redox homeostasis)	00195(Photosynthesis)	K02723	NA	PREDICTED: photosystem II core complex proteins psbY, chloroplastic [Ipomoea nil]	13.7018	2.44287	5.60889	2.48771	2.45052e-19	5.73935e-18	up
g60789.t1	NA	NA	NA	NA	PREDICTED: uncharacterized protein LOC109149835 [Ipomoea nil]	13.7385	2.83233	4.85061	2.27817	2.69662e-19	6.30984e-18	up
g48399.t1	GO:0004674(protein serine/threonine kinase activity);GO:0005886(plasma membrane);GO:0006468(protein phosphorylation);GO:0006952(defense response);GO:0009506(plasmodesma)	NA	NA	NA	PREDICTED: G-type lectin S-receptor-like serine/threonine-protein kinase At1g67520 [Ipomoea nil]	2.18205	0.306475	7.11984	2.83184	2.73875e-19	6.40244e-18	up
g34518.t1	GO:0004674(protein serine/threonine kinase activity);GO:0005886(plasma membrane)	NA	NA	NA	PREDICTED: putative serine/threonine-protein kinase isoform X1 [Ipomoea nil]	17.1931	57.4473	0.299285	-1.74041	2.75429e-19	6.43275e-18	down
g1172.t1	GO:0005509(calcium ion binding);GO:0005515(protein binding);GO:0008266(poly(U) RNA binding);GO:0009507(chloroplast);GO:0009534(chloroplast thylakoid);GO:0009535(chloroplast thylakoid membrane);GO:0009543(chloroplast thylakoid lumen);GO:0009570(chloroplast stroma);GO:0009579(thylakoid);GO:0009654(photosystem II oxygen evolving complex);GO:0010205(photoinhibition);GO:0010207(photosystem II assembly…	00195(Photosynthesis)	K02716	NA	PREDICTED: oxygen-evolving enhancer protein 1, chloroplastic-like [Ipomoea nil]	20.8016	4.41644	4.71005	2.23574	2.82184e-19	6.58439e-18	up
g21034.t1	GO:0003729(mRNA binding);GO:0016301(kinase activity);GO:0016310(phosphorylation);GO:0046872(metal ion binding)	NA	NA	NA	Zinc finger, RanBP2-type [Corchorus capsularis]	1.60033	7.68621	0.208208	-2.2639	2.83915e-19	6.6186e-18	down
g50146.t1	GO:0005507(copper ion binding);GO:0009505(plant-type cell wall);GO:0009506(plasmodesma);GO:0016722(oxidoreductase activity, oxidizing metal ions)	NA	NA	NA	PREDICTED: L-ascorbate oxidase homolog [Ipomoea nil]	11.2759	37.6712	0.299325	-1.74021	2.98398e-19	6.94976e-18	down
g34032.t1	GO:0004044(amidophosphoribosyltransferase activity);GO:0005618(cell wall);GO:0005829(cytosol);GO:0006189('de novo' IMP biosynthetic process);GO:0006541(glutamine metabolic process);GO:0009113(purine nucleobase biosynthetic process);GO:0009116(nucleoside metabolic process);GO:0009507(chloroplast);GO:0009532(plastid stroma);GO:0009536(plastid);GO:0009570(chloroplast stroma);GO:0046872(metal ion bin…	00230(Purine metabolism);00250(Alanine, aspartate and glutamate metabolism)	K00764	EC:2.4.2.14	PREDICTED: amidophosphoribosyltransferase, chloroplastic-like [Ipomoea nil]	16.5338	54.9756	0.300748	-1.73337	2.99537e-19	6.9698e-18	down
g273.t1	GO:0003674(molecular_function);GO:0008150(biological_process)	NA	NA	NA	hypothetical protein DM860_008691 [Cuscuta australis]	7.84748	28.6327	0.274074	-1.86736	3.00315e-19	6.98142e-18	down
g45974.t1	GO:0004112(cyclic-nucleotide phosphodiesterase activity);GO:0005737(cytoplasm);GO:0006388(tRNA splicing, via endonucleolytic cleavage and ligation)	NA	NA	NA	PREDICTED: cyclic phosphodiesterase-like isoform X2 [Ipomoea nil]	3.03752	11.4116	0.266179	-1.90953	3.01779e-19	7.00894e-18	down
g39037.t1	GO:0005515(protein binding);GO:0005634(nucleus);GO:0006351(transcription, DNA-templated);GO:0045892(negative regulation of transcription, DNA-templated);GO:0048366(leaf development)	NA	NA	NA	PREDICTED: protein SPEAR1 [Ipomoea nil]	1.07896	5.3991	0.199841	-2.32308	3.19592e-19	7.40897e-18	down
g50805.t1	GO:0004842(ubiquitin-protein transferase activity);GO:0005634(nucleus);GO:0005737(cytoplasm);GO:0010200(response to chitin);GO:0016567(protein ubiquitination);GO:0051865(protein autoubiquitination)	NA	NA	NA	PREDICTED: uncharacterized protein LOC109152413 [Ipomoea nil]	0.448926	1.96643	0.228294	-2.13103	3.19595e-19	7.40897e-18	down
g13835.t1	NA	NA	NA	NA	PREDICTED: uncharacterized protein LOC109175414 [Ipomoea nil]	10.1981	1.68296	6.05958	2.59922	3.40299e-19	7.88165e-18	up
g58919.t1	GO:0003677(DNA binding);GO:0003700(DNA binding transcription factor activity);GO:0005515(protein binding);GO:0005634(nucleus);GO:0005829(cytosol);GO:0006351(transcription, DNA-templated);GO:0007389(pattern specification process);GO:0010051(xylem and phloem pattern formation);GO:0010076(maintenance of floral meristem identity);GO:0010077(maintenance of inflorescence meristem identity);GO:0010089(x…	NA	NA	NA	PREDICTED: BEL1-like homeodomain protein 9 [Ipomoea nil]	6.2849	1.25755	4.99773	2.32127	3.57419e-19	8.27051e-18	up
g11639.t1	GO:0051213(dioxygenase activity)	00940(Phenylpropanoid biosynthesis)	K06892	EC:1.14.11.-	oxidoreductase [Ipomoea batatas]	169.183	554.273	0.305235	-1.71201	3.64389e-19	8.42402e-18	down
g25781.t1	GO:0005515(protein binding)	NA	NA	NA	PREDICTED: serine/threonine-protein kinase At5g01020 [Ipomoea nil]	7.46046	25.7513	0.289712	-1.78731	3.65214e-19	8.43529e-18	down
g38981.t1	GO:0005216(ion channel activity);GO:0005886(plasma membrane);GO:0006811(ion transport);GO:0009507(chloroplast);GO:0009526(plastid envelope);GO:0009657(plastid organization);GO:0010020(chloroplast fission);GO:0016020(membrane);GO:0016021(integral component of membrane);GO:0031969(chloroplast membrane);GO:0055085(transmembrane transport)	NA	NA	NA	PREDICTED: mechanosensitive ion channel protein 3, chloroplastic-like [Ipomoea nil]	3.48978	12.2457	0.284981	-1.81106	3.68287e-19	8.49843e-18	down
g4616.t1	GO:0003824(catalytic activity);GO:0005634(nucleus);GO:0005737(cytoplasm);GO:0005829(cytosol);GO:0009226(nucleotide-sugar biosynthetic process);GO:0048040(UDP-glucuronate decarboxylase activity);GO:0048046(apoplast);GO:0050662(coenzyme binding);GO:0071555(cell wall organization)	00520(Amino sugar and nucleotide sugar metabolism)	K12449	NA	PREDICTED: UDP-D-apiose/UDP-D-xylose synthase 2 [Ipomoea nil]	16.5696	55.1396	0.300502	-1.73455	3.71547e-19	8.56576e-18	down
g59146.t1	GO:0003674(molecular_function);GO:0005634(nucleus);GO:0005886(plasma membrane);GO:0006955(immune response);GO:0008219(cell death);GO:0009626(plant-type hypersensitive response);GO:0009651(response to salt stress);GO:0010337(regulation of salicylic acid metabolic process);GO:0052542(defense response by callose deposition)	00520(Amino sugar and nucleotide sugar metabolism)	K01183	EC:3.2.1.14	PREDICTED: MACPF domain-containing protein NSL1-like [Ipomoea nil]	4.56312	15.7954	0.28889	-1.79141	3.75119e-19	8.64017e-18	down
g43659.t1	GO:0004672(protein kinase activity);GO:0005515(protein binding);GO:0005524(ATP binding);GO:0005634(nucleus);GO:0005834(heterotrimeric G-protein complex);GO:0006468(protein phosphorylation);GO:0009585(red, far-red light phototransduction);GO:0009637(response to blue light);GO:0042802(identical protein binding);GO:0080008(Cul4-RING E3 ubiquitin ligase complex)	04120(Ubiquitin mediated proteolysis);04712(Circadian rhythm - plant)	K10143	EC:2.3.2.27	PREDICTED: protein SPA1-RELATED 4 isoform X1 [Ipomoea nil]	2.90521	10.0558	0.288909	-1.79131	3.88398e-19	8.93781e-18	down
g24235.t1	GO:0003723(RNA binding);GO:0004521(endoribonuclease activity);GO:0005576(extracellular region);GO:0007568(aging);GO:0033897(ribonuclease T2 activity)	NA	NA	NA	PREDICTED: ribonuclease 3-like isoform X2 [Ipomoea nil]	18.9202	63.4405	0.298235	-1.74548	3.91747e-19	9.00658e-18	down
g46481.t1	GO:0003674(molecular_function);GO:0005739(mitochondrion);GO:0008150(biological_process)	NA	NA	NA	PREDICTED: uncharacterized protein LOC104212937 isoform X2 [Nicotiana sylvestris]	7.99797	28.8545	0.277183	-1.85109	4.10994e-19	9.44041e-18	down
g42093.t1	NA	NA	NA	NA	PREDICTED: classical arabinogalactan protein 5-like [Ipomoea nil]	106.399	348.754	0.305084	-1.71272	4.13477e-19	9.48875e-18	down
g34587.t1	GO:0005634(nucleus);GO:0008150(biological_process);GO:0016021(integral component of membrane)	NA	NA	NA	PREDICTED: uncharacterized protein LOC109164605 [Ipomoea nil]	2.08354	7.82	0.266437	-1.90813	4.62531e-19	1.06048e-17	down
g20723.t1	GO:0005506(iron ion binding);GO:0009507(chloroplast);GO:0009534(chloroplast thylakoid);GO:0009535(chloroplast thylakoid membrane);GO:0009941(chloroplast envelope);GO:0016021(integral component of membrane);GO:0046872(metal ion binding)	NA	NA	NA	PREDICTED: uncharacterized protein LOC109194084 [Ipomoea nil]	6.72543	1.0738	6.26324	2.64691	4.68604e-19	1.07342e-17	up
g5089.t1	GO:0003674(molecular_function);GO:0005774(vacuolar membrane);GO:0008150(biological_process)	NA	NA	NA	PREDICTED: uncharacterized protein LOC109158908 [Ipomoea nil]	3.35106	0.544127	6.1586	2.6226	4.71375e-19	1.07878e-17	up
g11641.t1	GO:0051213(dioxygenase activity)	00940(Phenylpropanoid biosynthesis)	K06892	EC:1.14.11.-	oxidoreductase [Ipomoea batatas]	74.6081	243.758	0.306074	-1.70805	4.80827e-19	1.0994e-17	down
g38746.t1	GO:0003700(DNA binding transcription factor activity);GO:0005634(nucleus);GO:0043565(sequence-specific DNA binding);GO:0044212(transcription regulatory region DNA binding)	NA	NA	NA	hypothetical protein F511_13819 [Dorcoceras hygrometricum]	23.308	77.4958	0.300764	-1.7333	4.83843e-19	1.10529e-17	down
g7725.t1	GO:0004553(hydrolase activity, hydrolyzing O-glycosyl compounds);GO:0030247(polysaccharide binding);GO:0046658(anchored component of plasma membrane)	00500(Starch and sucrose metabolism)	K19891	EC:3.2.1.39	PREDICTED: glucan endo-1,3-beta-glucosidase, acidic-like isoform X2 [Ipomoea nil]	0.980341	4.4874	0.218465	-2.19452	4.94747e-19	1.12917e-17	down
g47122.t1	GO:0004185(serine-type carboxypeptidase activity);GO:0005615(extracellular space);GO:0005773(vacuole);GO:0009742(brassinosteroid mediated signaling pathway);GO:0051603(proteolysis involved in cellular protein catabolic process)	NA	NA	NA	PREDICTED: serine carboxypeptidase 24-like [Ipomoea nil]	1.63213	6.52347	0.250194	-1.99888	5.16427e-19	1.17757e-17	down
g61301.t1	GO:0005515(protein binding);GO:0005737(cytoplasm);GO:0031463(Cul3-RING ubiquitin ligase complex);GO:0043161(proteasome-mediated ubiquitin-dependent protein catabolic process)	NA	NA	NA	PREDICTED: BTB/POZ domain-containing protein At1g55760 [Ipomoea nil]	26.9709	6.06539	4.44668	2.15273	5.33615e-19	1.21566e-17	up
g38562.t1	GO:0003674(molecular_function);GO:0005576(extracellular region);GO:0031225(anchored component of membrane);GO:0051707(response to other organism)	03440(Homologous recombination)	K12173	NA	PREDICTED: thaumatin-like protein 1b [Ipomoea nil]	40.7302	133.316	0.305516	-1.71068	5.50752e-19	1.25356e-17	down
g34488.t1	NA	NA	NA	NA	hypothetical protein CDL12_07580 [Handroanthus impetiginosus]	11.0927	39.4428	0.281236	-1.83015	5.53869e-19	1.25951e-17	down
g30929.t1	GO:0003674(molecular_function);GO:0005575(cellular_component);GO:0005634(nucleus);GO:0031386(protein tag)	NA	NA	NA	PREDICTED: polyubiquitin [Ipomoea nil]	0.678039	3.10001	0.218722	-2.19283	5.79553e-19	1.31672e-17	down
g24673.t1	GO:0005215(transporter activity);GO:0016021(integral component of membrane);GO:0055085(transmembrane transport)	03040(Spliceosome)	K12818	EC:3.6.4.13	PREDICTED: protein ZINC INDUCED FACILITATOR-LIKE 1-like [Ipomoea nil]	0.485173	2.53158	0.191649	-2.38346	5.97965e-19	1.35732e-17	down
g4750.t1	GO:0005886(plasma membrane);GO:0006952(defense response)	NA	NA	NA	PREDICTED: MLO-like protein 6 [Ipomoea nil]	1.34921	5.41307	0.24925	-2.00434	6.00989e-19	1.36295e-17	down
g58240.t1	GO:0004601(peroxidase activity);GO:0005739(mitochondrion);GO:0009409(response to cold);GO:0009507(chloroplast);GO:0009570(chloroplast stroma);GO:0010319(stromule);GO:0016209(antioxidant activity);GO:0016491(oxidoreductase activity);GO:0042742(defense response to bacterium);GO:0045454(cell redox homeostasis);GO:0048046(apoplast);GO:0051920(peroxiredoxin activity);GO:0055114(oxidation-reduction pro…	NA	NA	NA	PREDICTED: 2-Cys peroxiredoxin BAS1, chloroplastic [Ipomoea nil]	6.73973	1.07241	6.28469	2.65184	6.02169e-19	1.36439e-17	up
g25654.t1	GO:0004672(protein kinase activity);GO:0004674(protein serine/threonine kinase activity);GO:0005524(ATP binding);GO:0005576(extracellular region);GO:0005886(plasma membrane);GO:0009506(plasmodesma);GO:0009741(response to brassinosteroid);GO:0009742(brassinosteroid mediated signaling pathway);GO:0009791(post-embryonic development);GO:0009826(unidimensional cell growth);GO:0016021(integral componen…	NA	NA	NA	PREDICTED: receptor-like protein kinase THESEUS 1 [Ipomoea nil]	4.19404	0.795827	5.27004	2.39781	6.10125e-19	1.38117e-17	up
g30656.t1	GO:0005524(ATP binding);GO:0005978(glycogen biosynthetic process);GO:0008878(glucose-1-phosphate adenylyltransferase activity);GO:0009507(chloroplast);GO:0009570(chloroplast stroma);GO:0019252(starch biosynthetic process);GO:0030931(heterotetrameric ADPG pyrophosphorylase complex);GO:0048046(apoplast);GO:0048573(photoperiodism, flowering)	00500(Starch and sucrose metabolism);00520(Amino sugar and nucleotide sugar metabolism)	K00975	EC:2.7.7.27	ADP-glucose pyrophosphorylase alpha subunit IbAGPa1 [Ipomoea batatas]	14.2298	3.08203	4.61703	2.20697	6.12148e-19	1.38449e-17	up
g35202.t1	GO:0004462(lactoylglutathione lyase activity);GO:0005737(cytoplasm);GO:0005975(carbohydrate metabolic process);GO:0016829(lyase activity)	NA	NA	NA	PREDICTED: uncharacterized protein LOC109165853 [Ipomoea nil]	12.5398	42.9064	0.29226	-1.77467	6.23311e-19	1.40847e-17	down
g42208.t1	GO:0005618(cell wall);GO:0005829(cytosol);GO:0005886(plasma membrane);GO:0006952(defense response);GO:0007165(signal transduction);GO:0009506(plasmodesma)	NA	NA	NA	PREDICTED: probable leucine-rich repeat receptor-like protein kinase At1g35710 [Ipomoea nil]	5.78212	1.11677	5.17754	2.37227	6.33212e-19	1.42839e-17	up
[truncated: 4,379 more rows]

## Sheet: Table S5-3
Table S5-3 Total DEGs (MR vs FR) indetified in this RNA-seq
Gene_id	GO	KEGG	KO_ENTRY	EC	Description	FPKM.MR	FPKM.DR	foldchange (fc)	log2(fc)	pval	qval	regulation
[truncated: 9,669 more rows]

## Sheet: Table S5-4
Table S5-4 Total DEGs (DR vs FR & MR vs FR) indetified in this RNA-seq
[truncated: 3,424 more rows]

[truncated: 5 more sheets: Table S5-5, Table S5-6, Table S5-7, Table S5-8, Table S5-9]
