# Supplementary material for: Transcriptome- and genome-wide systematic identification of expansin gene family and their expression in tuberous root development and stress responses in sweetpotato (Ipomoea batatas)
Source: Front Plant Sci. 2024 Jun 20;15:1412540. doi: 10.3389/fpls.2024.1412540 (PMC11223104; doi:10.3389/fpls.2024.1412540)
Supplement: Supplementary file 1 [file DataSheet_1.zip › Data Sheet 1/Supplementary files/Table S6 Specific primer sequences used for qRT-PCR analysis.xlsx]

## Sheet: Sheet1
Table S6. Specific primer sequences used for qRT-PCR analysis
Primer Name	Primer Sequence (5'–3')	Product (bp)
q-IbEXPA4	GTGAGGGCGAGCGTGAAG	196
	TCTTTCCGACGAAGGTTTGG
q-IbEXPA17	AGCCAGGAGGGATTAGATTCAC	186
	GTGCTTGACCGACCAAAACA
q-IbEXPA25	AAGCAACGCCAACCTTAACG	189
	GCGGTGGTAGTTTTGTCATTTG
q-IbEXPB5	AAGGAGTGGTGAGTAGCGTAGAGC	147
	CGGAGTCGTCGGTGAGTTTG
q-IbEXPB10	GGGGCTTTACAGGGACCAT	175
	CTAACCCACCATAATGCCAAAT
q-IbEXLA1	GTTGGTAGTCACGGCAGGTTT	148
	GCCATCATCACAGGGAGAGC
q-IbEXLA2	TGCTCAGGTAGGGTCCTCAAAC	163
	CCAATCGGCAGGCATTACAT
q-IbEXLB11	TACTGCGGTGCTACTGTGTGAG	182
	AGGTCCCTGGAATGTTGTTTG
q-IbARF	CTTTGCCAAGAAGGAGATGC	185
	TCTTGTCCTGACCACCAACA
